# Supplementary material for: Vector competence of northern European Culex pipiens biotypes and hybrids for West Nile virus is differentially affected by temperature
Source: Parasit Vectors. 2016 Jul 7;9:393. doi: 10.1186/s13071-016-1677-0 (PMC4937539; doi:10.1186/s13071-016-1677-0)
Supplement: Additional file 1: Table S1. — Supporting data for experiment on incubation period until peak WNV titers. Table S2. Supporting data for experiment on vector competence of Cx. pipiens biotypes for WNV. (XLSX 73 kb) [file 13071_2016_1677_MOESM1_ESM.xlsx]

## Sheet: Table S1 Incubation period
Date_Infection	Date_Salivation	Age_Min	Age_Max	Starvation	Infection	Virus	Titer_Virus	Mosquito	Biotype	Temperature	Incubation	SalivationAssay	Infection_Body	Infection_Saliva	Titer_Body
2015-01-21		4	8	0	Injections	WNV lin2 Greece 2010 (P2 C6/36)	1120000000	1	Culex pipiens pipiens (Best -2014) F1	23	0	0	1		14000
2015-01-21		4	8	0	Injections	WNV lin2 Greece 2010 (P2 C6/36)	1120000000	2	Culex pipiens pipiens (Best -2014) F1	23	0	0	1		3560
2015-01-21		4	8	0	Injections	WNV lin2 Greece 2010 (P2 C6/36)	1120000000	3	Culex pipiens pipiens (Best -2014) F1	23	0	0	1		15000
2015-01-21		4	8	0	Injections	WNV lin2 Greece 2010 (P2 C6/36)	1120000000	4	Culex pipiens pipiens (Best -2014) F1	23	0	0	1		1000
2015-01-21		4	8	0	Injections	WNV lin2 Greece 2010 (P2 C6/36)	1120000000	5	Culex pipiens pipiens (Best -2014) F1	23	0	0	1		20000
2015-01-21		4	8	0	Injections	WNV lin2 Greece 2010 (P2 C6/36)	1120000000	6	Culex pipiens pipiens (Best -2014) F1	23	0	0	1
2015-01-21		4	8	0	Injections	WNV lin2 Greece 2010 (P2 C6/36)	1120000000	7	Culex pipiens pipiens (Best -2014) F1	23	0	0	1
2015-01-21		4	8	0	Injections	WNV lin2 Greece 2010 (P2 C6/36)	1120000000	8	Culex pipiens pipiens (Best -2014) F1	23	0	0	1
2015-01-21		4	8	0	Injections	WNV lin2 Greece 2010 (P2 C6/36)	1120000000	9	Culex pipiens pipiens (Best -2014) F1	23	0	0	1
2015-01-21		4	8	0	Injections	WNV lin2 Greece 2010 (P2 C6/36)	1120000000	10	Culex pipiens pipiens (Best -2014) F1	23	0	0	1
2015-01-21		4	8	0	Injections	WNV lin2 Greece 2010 (P2 C6/36)	1120000000	11	Culex pipiens pipiens (Best -2014) F1	23	0	0	1
2015-01-21		4	8	0	Injections	WNV lin2 Greece 2010 (P2 C6/36)	1120000000	12	Culex pipiens pipiens (Best -2014) F1	23	0	0	1
2015-01-21		4	8	0	Injections	WNV lin2 Greece 2010 (P2 C6/36)	1120000000	13	Culex pipiens pipiens (Best -2014) F1	23	0	0	1
2015-01-21		4	8	0	Injections	WNV lin2 Greece 2010 (P2 C6/36)	1120000000	14	Culex pipiens pipiens (Best -2014) F1	23	0	0	1
2015-01-21		4	8	0	Injections	WNV lin2 Greece 2010 (P2 C6/36)	1120000000	15	Culex pipiens pipiens (Best -2014) F1	23	0	0	1
2015-01-21		4	8	0	Injections	WNV lin2 Greece 2010 (P2 C6/36)	1120000000	16	Culex pipiens pipiens (Best -2014) F1	23	0	0	1
2015-01-21		4	8	0	Injections	WNV lin2 Greece 2010 (P2 C6/36)	1120000000	17	Culex pipiens pipiens (Best -2014) F1	23	0	0	1
2015-01-21		4	8	0	Injections	WNV lin2 Greece 2010 (P2 C6/36)	1120000000	18	Culex pipiens pipiens (Best -2014) F1	23	0	0	1
2015-01-21		4	8	0	Injections	WNV lin2 Greece 2010 (P2 C6/36)	1120000000	19	Culex pipiens pipiens (Best -2014) F1	23	0	0	1
2015-01-21		4	8	0	Injections	WNV lin2 Greece 2010 (P2 C6/36)	1120000000	20	Culex pipiens pipiens (Best -2014) F1	23	0	0	1
2015-01-21		4	8	0	Injections	WNV lin2 Greece 2010 (P2 C6/36)	1120000000	21	Culex pipiens pipiens (Best -2014) F1	23	0	0	1
2015-01-21		4	8	0	Injections	WNV lin2 Greece 2010 (P2 C6/36)	1120000000	22	Culex pipiens pipiens (Best -2014) F1	23	0	0	1
2015-01-21		4	8	0	Injections	WNV lin2 Greece 2010 (P2 C6/36)	1120000000	23	Culex pipiens pipiens (Best -2014) F1	23	0	0	1
2015-01-21		4	8	0	Injections	WNV lin2 Greece 2010 (P2 C6/36)	1120000000	24	Culex pipiens pipiens (Best -2014) F1	23	0	0	1
2015-01-21	2015-01-28	4	8	0	Injections	WNV lin2 Greece 2010 (P2 C6/36)	1120000000	25	Culex pipiens pipiens (Best -2014) F1	23	7	1	1	1	3560000
2015-01-21	2015-01-28	4	8	0	Injections	WNV lin2 Greece 2010 (P2 C6/36)	1120000000	26	Culex pipiens pipiens (Best -2014) F1	23	7	1	1	1	796000
2015-01-21	2015-01-28	4	8	0	Injections	WNV lin2 Greece 2010 (P2 C6/36)	1120000000	27	Culex pipiens pipiens (Best -2014) F1	23	7	1	1	1	1000000
2015-01-21	2015-01-28	4	8	0	Injections	WNV lin2 Greece 2010 (P2 C6/36)	1120000000	28	Culex pipiens pipiens (Best -2014) F1	23	7	1	1	1	4620000
2015-01-21	2015-01-28	4	8	0	Injections	WNV lin2 Greece 2010 (P2 C6/36)	1120000000	29	Culex pipiens pipiens (Best -2014) F1	23	7	1	1	1	2000000
2015-01-21	2015-01-28	4	8	0	Injections	WNV lin2 Greece 2010 (P2 C6/36)	1120000000	30	Culex pipiens pipiens (Best -2014) F1	23	7	1	1	1
2015-01-21	2015-01-28	4	8	0	Injections	WNV lin2 Greece 2010 (P2 C6/36)	1120000000	31	Culex pipiens pipiens (Best -2014) F1	23	7	1	1	1
2015-01-21	2015-01-28	4	8	0	Injections	WNV lin2 Greece 2010 (P2 C6/36)	1120000000	32	Culex pipiens pipiens (Best -2014) F1	23	7	1	1	1
2015-01-21	2015-01-28	4	8	0	Injections	WNV lin2 Greece 2010 (P2 C6/36)	1120000000	33	Culex pipiens pipiens (Best -2014) F1	23	7	1	1	1
2015-01-21	2015-01-28	4	8	0	Injections	WNV lin2 Greece 2010 (P2 C6/36)	1120000000	34	Culex pipiens pipiens (Best -2014) F1	23	7	1	1	1
2015-01-21	2015-01-28	4	8	0	Injections	WNV lin2 Greece 2010 (P2 C6/36)	1120000000	35	Culex pipiens pipiens (Best -2014) F1	23	7	1	1	1
2015-01-21	2015-01-28	4	8	0	Injections	WNV lin2 Greece 2010 (P2 C6/36)	1120000000	36	Culex pipiens pipiens (Best -2014) F1	23	7	1	1	1
2015-01-21	2015-01-28	4	8	0	Injections	WNV lin2 Greece 2010 (P2 C6/36)	1120000000	37	Culex pipiens pipiens (Best -2014) F1	23	7	1	1	1
2015-01-21	2015-01-28	4	8	0	Injections	WNV lin2 Greece 2010 (P2 C6/36)	1120000000	38	Culex pipiens pipiens (Best -2014) F1	23	7	1	1	1
2015-01-21	2015-01-28	4	8	0	Injections	WNV lin2 Greece 2010 (P2 C6/36)	1120000000	39	Culex pipiens pipiens (Best -2014) F1	23	7	1	1	1
2015-01-21	2015-01-28	4	8	0	Injections	WNV lin2 Greece 2010 (P2 C6/36)	1120000000	40	Culex pipiens pipiens (Best -2014) F1	23	7	1	1	1
2015-01-21	2015-01-28	4	8	0	Injections	WNV lin2 Greece 2010 (P2 C6/36)	1120000000	41	Culex pipiens pipiens (Best -2014) F1	23	7	1	1	1
2015-01-21	2015-01-28	4	8	0	Injections	WNV lin2 Greece 2010 (P2 C6/36)	1120000000	42	Culex pipiens pipiens (Best -2014) F1	23	7	1	1	1
2015-01-21	2015-01-28	4	8	0	Injections	WNV lin2 Greece 2010 (P2 C6/36)	1120000000	43	Culex pipiens pipiens (Best -2014) F1	23	7	1	1	1
2015-01-21	2015-01-28	4	8	0	Injections	WNV lin2 Greece 2010 (P2 C6/36)	1120000000	44	Culex pipiens pipiens (Best -2014) F1	23	7	1	1	1
2015-01-21	2015-01-28	4	8	0	Injections	WNV lin2 Greece 2010 (P2 C6/36)	1120000000	45	Culex pipiens pipiens (Best -2014) F1	23	7	1	1	1
2015-01-21	2015-01-28	4	8	0	Injections	WNV lin2 Greece 2010 (P2 C6/36)	1120000000	46	Culex pipiens pipiens (Best -2014) F1	23	7	1	1	1
2015-01-21	2015-01-28	4	8	0	Injections	WNV lin2 Greece 2010 (P2 C6/36)	1120000000	47	Culex pipiens pipiens (Best -2014) F1	23	7	1	1	1
2015-01-21	2015-01-28	4	8	0	Injections	WNV lin2 Greece 2010 (P2 C6/36)	1120000000	48	Culex pipiens pipiens (Best -2014) F1	23	7	1	1	1
2015-01-21	2015-02-04	4	8	0	Injections	WNV lin2 Greece 2010 (P2 C6/36)	1120000000	49	Culex pipiens pipiens (Best -2014) F1	23	14	1	1	1	20000000
2015-01-21	2015-02-04	4	8	0	Injections	WNV lin2 Greece 2010 (P2 C6/36)	1120000000	50	Culex pipiens pipiens (Best -2014) F1	23	14	1	1	1	40900000
2015-01-21	2015-02-04	4	8	0	Injections	WNV lin2 Greece 2010 (P2 C6/36)	1120000000	51	Culex pipiens pipiens (Best -2014) F1	23	14	1	1	1	50200000
2015-01-21	2015-02-04	4	8	0	Injections	WNV lin2 Greece 2010 (P2 C6/36)	1120000000	52	Culex pipiens pipiens (Best -2014) F1	23	14	1	1	1	11200000
2015-01-21	2015-02-04	4	8	0	Injections	WNV lin2 Greece 2010 (P2 C6/36)	1120000000	53	Culex pipiens pipiens (Best -2014) F1	23	14	1	1	1	15000000
2015-01-21	2015-02-04	4	8	0	Injections	WNV lin2 Greece 2010 (P2 C6/36)	1120000000	54	Culex pipiens pipiens (Best -2014) F1	23	14	1	1	1
2015-01-21	2015-02-04	4	8	0	Injections	WNV lin2 Greece 2010 (P2 C6/36)	1120000000	55	Culex pipiens pipiens (Best -2014) F1	23	14	1	1	1
2015-01-21	2015-02-04	4	8	0	Injections	WNV lin2 Greece 2010 (P2 C6/36)	1120000000	56	Culex pipiens pipiens (Best -2014) F1	23	14	1	1	1
2015-01-21	2015-02-04	4	8	0	Injections	WNV lin2 Greece 2010 (P2 C6/36)	1120000000	57	Culex pipiens pipiens (Best -2014) F1	23	14	1	1	1
2015-01-21	2015-02-04	4	8	0	Injections	WNV lin2 Greece 2010 (P2 C6/36)	1120000000	58	Culex pipiens pipiens (Best -2014) F1	23	14	1	1	1
2015-01-21	2015-02-04	4	8	0	Injections	WNV lin2 Greece 2010 (P2 C6/36)	1120000000	59	Culex pipiens pipiens (Best -2014) F1	23	14	1	1	1
2015-01-21	2015-02-04	4	8	0	Injections	WNV lin2 Greece 2010 (P2 C6/36)	1120000000	60	Culex pipiens pipiens (Best -2014) F1	23	14	1	1	1
2015-01-21	2015-02-04	4	8	0	Injections	WNV lin2 Greece 2010 (P2 C6/36)	1120000000	61	Culex pipiens pipiens (Best -2014) F1	23	14	1	1	1
2015-01-21	2015-02-04	4	8	0	Injections	WNV lin2 Greece 2010 (P2 C6/36)	1120000000	62	Culex pipiens pipiens (Best -2014) F1	23	14	1	1	1
2015-01-21	2015-02-04	4	8	0	Injections	WNV lin2 Greece 2010 (P2 C6/36)	1120000000	63	Culex pipiens pipiens (Best -2014) F1	23	14	1	1	1
2015-01-21	2015-02-04	4	8	0	Injections	WNV lin2 Greece 2010 (P2 C6/36)	1120000000	64	Culex pipiens pipiens (Best -2014) F1	23	14	1	1	1
2015-01-21	2015-02-04	4	8	0	Injections	WNV lin2 Greece 2010 (P2 C6/36)	1120000000	65	Culex pipiens pipiens (Best -2014) F1	23	14	1	1	1
2015-01-21	2015-02-04	4	8	0	Injections	WNV lin2 Greece 2010 (P2 C6/36)	1120000000	66	Culex pipiens pipiens (Best -2014) F1	23	14	1	1	1
2015-01-21	2015-02-04	4	8	0	Injections	WNV lin2 Greece 2010 (P2 C6/36)	1120000000	67	Culex pipiens pipiens (Best -2014) F1	23	14	1	1	1
2015-01-21	2015-02-04	4	8	0	Injections	WNV lin2 Greece 2010 (P2 C6/36)	1120000000	68	Culex pipiens pipiens (Best -2014) F1	23	14	1	1	1
2015-01-21	2015-02-04	4	8	0	Injections	WNV lin2 Greece 2010 (P2 C6/36)	1120000000	69	Culex pipiens pipiens (Best -2014) F1	23	14	1	1	1
2015-01-21	2015-02-04	4	8	0	Injections	WNV lin2 Greece 2010 (P2 C6/36)	1120000000	70	Culex pipiens pipiens (Best -2014) F1	23	14	1	1	1
2015-01-21	2015-02-04	4	8	0	Injections	WNV lin2 Greece 2010 (P2 C6/36)	1120000000	71	Culex pipiens pipiens (Best -2014) F1	23	14	1	1	1
2015-01-21	2015-02-04	4	8	0	Injections	WNV lin2 Greece 2010 (P2 C6/36)	1120000000	72	Culex pipiens pipiens (Best -2014) F1	23	14	1	1	1
2015-01-21	2015-02-11	4	8	0	Injections	WNV lin2 Greece 2010 (P2 C6/36)	1120000000	73	Culex pipiens pipiens (Best -2014) F1	23	21	1	1	1	5020000
2015-01-21	2015-02-11	4	8	0	Injections	WNV lin2 Greece 2010 (P2 C6/36)	1120000000	74	Culex pipiens pipiens (Best -2014) F1	23	21	1	1	1	4530000
2015-01-21	2015-02-11	4	8	0	Injections	WNV lin2 Greece 2010 (P2 C6/36)	1120000000	75	Culex pipiens pipiens (Best -2014) F1	23	21	1	1	1	35600000
2015-01-21	2015-02-11	4	8	0	Injections	WNV lin2 Greece 2010 (P2 C6/36)	1120000000	76	Culex pipiens pipiens (Best -2014) F1	23	21	1	1	1	79600000
2015-01-21	2015-02-11	4	8	0	Injections	WNV lin2 Greece 2010 (P2 C6/36)	1120000000	77	Culex pipiens pipiens (Best -2014) F1	23	21	1	1	1	11200000
2015-01-21	2015-02-11	4	8	0	Injections	WNV lin2 Greece 2010 (P2 C6/36)	1120000000	78	Culex pipiens pipiens (Best -2014) F1	23	21	1	1	1
2015-01-21	2015-02-11	4	8	0	Injections	WNV lin2 Greece 2010 (P2 C6/36)	1120000000	79	Culex pipiens pipiens (Best -2014) F1	23	21	1	1	1
2015-01-21	2015-02-11	4	8	0	Injections	WNV lin2 Greece 2010 (P2 C6/36)	1120000000	80	Culex pipiens pipiens (Best -2014) F1	23	21	1	1	1
2015-01-21	2015-02-11	4	8	0	Injections	WNV lin2 Greece 2010 (P2 C6/36)	1120000000	81	Culex pipiens pipiens (Best -2014) F1	23	21	1	1	1
2015-01-21	2015-02-11	4	8	0	Injections	WNV lin2 Greece 2010 (P2 C6/36)	1120000000	82	Culex pipiens pipiens (Best -2014) F1	23	21	1	1	1
2015-01-21	2015-02-11	4	8	0	Injections	WNV lin2 Greece 2010 (P2 C6/36)	1120000000	83	Culex pipiens pipiens (Best -2014) F1	23	21	1	1	1
2015-01-21	2015-02-11	4	8	0	Injections	WNV lin2 Greece 2010 (P2 C6/36)	1120000000	84	Culex pipiens pipiens (Best -2014) F1	23	21	1	1	1
2015-01-21	2015-02-11	4	8	0	Injections	WNV lin2 Greece 2010 (P2 C6/36)	1120000000	85	Culex pipiens pipiens (Best -2014) F1	23	21	1	1	0
2015-01-21	2015-02-11	4	8	0	Injections	WNV lin2 Greece 2010 (P2 C6/36)	1120000000	86	Culex pipiens pipiens (Best -2014) F1	23	21	1	1	1
2015-01-21	2015-02-11	4	8	0	Injections	WNV lin2 Greece 2010 (P2 C6/36)	1120000000	87	Culex pipiens pipiens (Best -2014) F1	23	21	1	1	1
2015-01-21	2015-02-11	4	8	0	Injections	WNV lin2 Greece 2010 (P2 C6/36)	1120000000	88	Culex pipiens pipiens (Best -2014) F1	23	21	1	1	1
2015-01-21	2015-02-11	4	8	0	Injections	WNV lin2 Greece 2010 (P2 C6/36)	1120000000	89	Culex pipiens pipiens (Best -2014) F1	23	21	1	1	1
2015-01-21	2015-02-11	4	8	0	Injections	WNV lin2 Greece 2010 (P2 C6/36)	1120000000	90	Culex pipiens pipiens (Best -2014) F1	23	21	1	1	1
2015-01-21	2015-02-11	4	8	0	Injections	WNV lin2 Greece 2010 (P2 C6/36)	1120000000	91	Culex pipiens pipiens (Best -2014) F1	23	21	1	1	1
2015-01-21	2015-02-11	4	8	0	Injections	WNV lin2 Greece 2010 (P2 C6/36)	1120000000	92	Culex pipiens pipiens (Best -2014) F1	23	21	1	1	1
2015-01-21	2015-02-11	4	8	0	Injections	WNV lin2 Greece 2010 (P2 C6/36)	1120000000	93	Culex pipiens pipiens (Best -2014) F1	23	21	1	1	1
2015-01-21	2015-02-18	4	8	0	Injections	WNV lin2 Greece 2010 (P2 C6/36)	1120000000	94	Culex pipiens pipiens (Best -2014) F1	23	28	1	1	1	86600000
2015-01-21	2015-02-18	4	8	0	Injections	WNV lin2 Greece 2010 (P2 C6/36)	1120000000	95	Culex pipiens pipiens (Best -2014) F1	23	28	1	1	1	15000000
2015-01-21	2015-02-18	4	8	0	Injections	WNV lin2 Greece 2010 (P2 C6/36)	1120000000	96	Culex pipiens pipiens (Best -2014) F1	23	28	1	1	1	20000000
2015-01-21	2015-02-18	4	8	0	Injections	WNV lin2 Greece 2010 (P2 C6/36)	1120000000	97	Culex pipiens pipiens (Best -2014) F1	23	28	1	1	1	6320000
2015-01-21	2015-02-18	4	8	0	Injections	WNV lin2 Greece 2010 (P2 C6/36)	1120000000	98	Culex pipiens pipiens (Best -2014) F1	23	28	1	1	1	1500000
2015-01-21	2015-02-18	4	8	0	Injections	WNV lin2 Greece 2010 (P2 C6/36)	1120000000	99	Culex pipiens pipiens (Best -2014) F1	23	28	1	1	1
2015-01-21	2015-02-18	4	8	0	Injections	WNV lin2 Greece 2010 (P2 C6/36)	1120000000	100	Culex pipiens pipiens (Best -2014) F1	23	28	1	1	1
2015-01-21	2015-02-18	4	8	0	Injections	WNV lin2 Greece 2010 (P2 C6/36)	1120000000	101	Culex pipiens pipiens (Best -2014) F1	23	28	1	1	1
2015-01-21	2015-02-18	4	8	0	Injections	WNV lin2 Greece 2010 (P2 C6/36)	1120000000	102	Culex pipiens pipiens (Best -2014) F1	23	28	1	1	1
2015-01-21	2015-02-18	4	8	0	Injections	WNV lin2 Greece 2010 (P2 C6/36)	1120000000	103	Culex pipiens pipiens (Best -2014) F1	23	28	1	1	1
2015-01-21	2015-02-18	4	8	0	Injections	WNV lin2 Greece 2010 (P2 C6/36)	1120000000	104	Culex pipiens pipiens (Best -2014) F1	23	28	1	1	1
2015-01-21	2015-02-18	4	8	0	Injections	WNV lin2 Greece 2010 (P2 C6/36)	1120000000	105	Culex pipiens pipiens (Best -2014) F1	23	28	1	1	1
2015-01-21	2015-02-18	4	8	0	Injections	WNV lin2 Greece 2010 (P2 C6/36)	1120000000	106	Culex pipiens pipiens (Best -2014) F1	23	28	1	1	1
2015-01-21	2015-02-18	4	8	0	Injections	WNV lin2 Greece 2010 (P2 C6/36)	1120000000	107	Culex pipiens pipiens (Best -2014) F1	23	28	1	1	1
2015-01-21	2015-02-18	4	8	0	Injections	WNV lin2 Greece 2010 (P2 C6/36)	1120000000	108	Culex pipiens pipiens (Best -2014) F1	23	28	1	1	1
2015-01-21	2015-02-18	4	8	0	Injections	WNV lin2 Greece 2010 (P2 C6/36)	1120000000	109	Culex pipiens pipiens (Best -2014) F1	23	28	1	1	1
2015-01-21	2015-02-18	4	8	0	Injections	WNV lin2 Greece 2010 (P2 C6/36)	1120000000	110	Culex pipiens pipiens (Best -2014) F1	23	28	1	1	1
2015-01-21	2015-02-18	4	8	0	Injections	WNV lin2 Greece 2010 (P2 C6/36)	1120000000	111	Culex pipiens pipiens (Best -2014) F1	23	28	1	1	1
2015-01-21	2015-02-18	4	8	0	Injections	WNV lin2 Greece 2010 (P2 C6/36)	1120000000	112	Culex pipiens pipiens (Best -2014) F1	23	28	1	1	1
2015-01-21	2015-02-25	4	8	0	Injections	WNV lin2 Greece 2010 (P2 C6/36)	1120000000	113	Culex pipiens pipiens (Best -2014) F1	23	35	1	1	1	2000000
2015-01-21	2015-02-25	4	8	0	Injections	WNV lin2 Greece 2010 (P2 C6/36)	1120000000	114	Culex pipiens pipiens (Best -2014) F1	23	35	1	1	1	20000000
2015-01-21	2015-02-25	4	8	0	Injections	WNV lin2 Greece 2010 (P2 C6/36)	1120000000	115	Culex pipiens pipiens (Best -2014) F1	23	35	1	1	1	20000000
2015-01-21	2015-02-25	4	8	0	Injections	WNV lin2 Greece 2010 (P2 C6/36)	1120000000	116	Culex pipiens pipiens (Best -2014) F1	23	35	1	1	1	2000000
2015-01-21	2015-02-25	4	8	0	Injections	WNV lin2 Greece 2010 (P2 C6/36)	1120000000	117	Culex pipiens pipiens (Best -2014) F1	23	35	1	1	1	11200000
2015-01-21	2015-02-25	4	8	0	Injections	WNV lin2 Greece 2010 (P2 C6/36)	1120000000	118	Culex pipiens pipiens (Best -2014) F1	23	35	1	1	1
2015-01-21	2015-02-25	4	8	0	Injections	WNV lin2 Greece 2010 (P2 C6/36)	1120000000	119	Culex pipiens pipiens (Best -2014) F1	23	35	1	1	1
2015-01-21	2015-02-25	4	8	0	Injections	WNV lin2 Greece 2010 (P2 C6/36)	1120000000	120	Culex pipiens pipiens (Best -2014) F1	23	35	1	1	1
2015-01-21	2015-02-25	4	8	0	Injections	WNV lin2 Greece 2010 (P2 C6/36)	1120000000	121	Culex pipiens pipiens (Best -2014) F1	23	35	1	1	1
2015-01-21	2015-02-25	4	8	0	Injections	WNV lin2 Greece 2010 (P2 C6/36)	1120000000	122	Culex pipiens pipiens (Best -2014) F1	23	35	1	1	1
2015-01-21	2015-02-25	4	8	0	Injections	WNV lin2 Greece 2010 (P2 C6/36)	1120000000	123	Culex pipiens pipiens (Best -2014) F1	23	35	1	1	1
2015-01-21	2015-02-25	4	8	0	Injections	WNV lin2 Greece 2010 (P2 C6/36)	1120000000	124	Culex pipiens pipiens (Best -2014) F1	23	35	1	1	1
2015-01-21	2015-02-25	4	8	0	Injections	WNV lin2 Greece 2010 (P2 C6/36)	1120000000	125	Culex pipiens pipiens (Best -2014) F1	23	35	1	1	1
2015-01-21	2015-02-25	4	8	0	Injections	WNV lin2 Greece 2010 (P2 C6/36)	1120000000	126	Culex pipiens pipiens (Best -2014) F1	23	35	1	1	1
2015-01-21	2015-02-25	4	8	0	Injections	WNV lin2 Greece 2010 (P2 C6/36)	1120000000	127	Culex pipiens pipiens (Best -2014) F1	23	35	1	1	1
2015-01-21	2015-02-25	4	8	0	Injections	WNV lin2 Greece 2010 (P2 C6/36)	1120000000	128	Culex pipiens pipiens (Best -2014) F1	23	35	1	1	1

## Sheet: Table S2 Vector Competence
Date_Infection	Date_Salivation	Age_Min	Age_Max	Starvation	Infection	Virus	Titer_Virus	Titer_Blood	Replicate	Mosquito	Species	Biotype	Temperature	Incubation	SalivationAssay	Infection_Body	Infection_Saliva	Titer_Body
2015-04-15	2015-04-29	8	17	4	Blood	WNV lin2 Greece 2010 (P2 C6/36)	79600000	46600000	1	140	Culex pipiens	pipiens	18	14	1	0	0
2015-04-15	2015-04-29	8	17	4	Blood	WNV lin2 Greece 2010 (P2 C6/36)	79600000	46600000	1	141	Culex pipiens	pipiens	18	14	1	0	0
2015-04-15	2015-04-29	8	17	4	Blood	WNV lin2 Greece 2010 (P2 C6/36)	79600000	46600000	1	142	Culex pipiens	pipiens	18	14	1	0	0
2015-04-15	2015-04-29	8	17	4	Blood	WNV lin2 Greece 2010 (P2 C6/36)	79600000	46600000	1	143	Culex pipiens	pipiens	18	14	1	0	0
2015-04-15	2015-04-29	8	17	4	Blood	WNV lin2 Greece 2010 (P2 C6/36)	79600000	46600000	1	144	Culex pipiens	pipiens	18	14	1	1	0	1000
2015-04-15	2015-04-29	8	17	4	Blood	WNV lin2 Greece 2010 (P2 C6/36)	79600000	46600000	1	145	Culex pipiens	pipiens	18	14	1	1	0
2015-04-15	2015-04-29	8	17	4	Blood	WNV lin2 Greece 2010 (P2 C6/36)	79600000	46600000	1	146	Culex pipiens	pipiens	18	14	1	0	0
2015-04-15	2015-04-29	8	17	4	Blood	WNV lin2 Greece 2010 (P2 C6/36)	79600000	46600000	1	147	Culex pipiens	pipiens	18	14	1	0	0
2015-04-15	2015-04-29	8	17	4	Blood	WNV lin2 Greece 2010 (P2 C6/36)	79600000	46600000	1	148	Culex pipiens	pipiens	18	14	1	0	0
2015-04-15	2015-04-29	8	17	4	Blood	WNV lin2 Greece 2010 (P2 C6/36)	79600000	46600000	1	149	Culex pipiens	pipiens	18	14	1	1	0	1000
2015-04-15	2015-04-29	8	17	4	Blood	WNV lin2 Greece 2010 (P2 C6/36)	79600000	46600000	1	150	Culex pipiens	pipiens	18	14	1	0	0
2015-04-15	2015-04-29	8	17	4	Blood	WNV lin2 Greece 2010 (P2 C6/36)	79600000	46600000	1	151	Culex pipiens	pipiens	18	14	1	0	0
2015-04-15	2015-04-29	8	17	4	Blood	WNV lin2 Greece 2010 (P2 C6/36)	79600000	46600000	1	152	Culex pipiens	pipiens	18	14	1	0	0
2015-04-15	2015-04-29	8	17	4	Blood	WNV lin2 Greece 2010 (P2 C6/36)	79600000	46600000	1	153	Culex pipiens	pipiens	18	14	1	0	0
2015-04-15	2015-04-29	8	17	4	Blood	WNV lin2 Greece 2010 (P2 C6/36)	79600000	46600000	1	154	Culex pipiens	pipiens	18	14	1	0	0
2015-04-15	2015-04-29	8	17	4	Blood	WNV lin2 Greece 2010 (P2 C6/36)	79600000	46600000	1	155	Culex pipiens	pipiens	23	14	1	1	0	8660
2015-04-15	2015-04-29	8	17	4	Blood	WNV lin2 Greece 2010 (P2 C6/36)	79600000	46600000	1	156	Culex pipiens	pipiens	23	14	1	0	0
2015-04-15	2015-04-29	8	17	4	Blood	WNV lin2 Greece 2010 (P2 C6/36)	79600000	46600000	1	157	Culex pipiens	pipiens	23	14	1	1	0
2015-04-15	2015-04-29	8	17	4	Blood	WNV lin2 Greece 2010 (P2 C6/36)	79600000	46600000	1	158	Culex pipiens	pipiens	23	14	1	1	0
2015-04-15	2015-04-29	8	17	4	Blood	WNV lin2 Greece 2010 (P2 C6/36)	79600000	46600000	1	159	Culex pipiens	pipiens	23	14	1	1	0
2015-04-15	2015-04-29	8	17	4	Blood	WNV lin2 Greece 2010 (P2 C6/36)	79600000	46600000	1	160	Culex pipiens	pipiens	23	14	1	0	0
2015-04-15	2015-04-29	8	17	4	Blood	WNV lin2 Greece 2010 (P2 C6/36)	79600000	46600000	1	161	Culex pipiens	pipiens	23	14	1	1	0
2015-04-15	2015-04-29	8	17	4	Blood	WNV lin2 Greece 2010 (P2 C6/36)	79600000	46600000	1	162	Culex pipiens	pipiens	23	14	1	0	0
2015-04-15	2015-04-29	8	17	4	Blood	WNV lin2 Greece 2010 (P2 C6/36)	79600000	46600000	1	163	Culex pipiens	pipiens	23	14	1	0	0
2015-04-15	2015-04-29	8	17	4	Blood	WNV lin2 Greece 2010 (P2 C6/36)	79600000	46600000	1	164	Culex pipiens	pipiens	23	14	1	1	0
2015-04-15	2015-04-29	8	17	4	Blood	WNV lin2 Greece 2010 (P2 C6/36)	79600000	46600000	1	165	Culex pipiens	pipiens	23	14	1	0	0
2015-04-15	2015-04-29	8	17	4	Blood	WNV lin2 Greece 2010 (P2 C6/36)	79600000	46600000	1	166	Culex pipiens	pipiens	23	14	1	0	0
2015-04-15	2015-04-29	8	17	4	Blood	WNV lin2 Greece 2010 (P2 C6/36)	79600000	46600000	1	167	Culex pipiens	pipiens	23	14	1	0	0
2015-04-15	2015-04-29	8	17	4	Blood	WNV lin2 Greece 2010 (P2 C6/36)	79600000	46600000	1	168	Culex pipiens	pipiens	23	14	1	1	0	1000
2015-04-15	2015-04-29	8	17	4	Blood	WNV lin2 Greece 2010 (P2 C6/36)	79600000	46600000	1	169	Culex pipiens	pipiens	23	14	1	0	0
2015-04-15	2015-04-29	8	17	4	Blood	WNV lin2 Greece 2010 (P2 C6/36)	79600000	46600000	1	170	Culex pipiens	pipiens	23	14	1	0	0
2015-04-15	2015-04-29	8	17	4	Blood	WNV lin2 Greece 2010 (P2 C6/36)	79600000	46600000	1	171	Culex pipiens	pipiens	28	14	1	0	0
2015-04-15	2015-04-29	8	17	4	Blood	WNV lin2 Greece 2010 (P2 C6/36)	79600000	46600000	1	172	Culex pipiens	pipiens	28	14	1	0	0
2015-04-15	2015-04-29	8	17	4	Blood	WNV lin2 Greece 2010 (P2 C6/36)	79600000	46600000	1	173	Culex pipiens	pipiens	28	14	1	0	0
2015-04-15	2015-04-29	8	17	4	Blood	WNV lin2 Greece 2010 (P2 C6/36)	79600000	46600000	1	174	Culex pipiens	pipiens	28	14	1	0	0
2015-04-15	2015-04-29	8	17	4	Blood	WNV lin2 Greece 2010 (P2 C6/36)	79600000	46600000	1	175	Culex pipiens	pipiens	28	14	1	0	0
2015-04-15	2015-04-29	8	17	4	Blood	WNV lin2 Greece 2010 (P2 C6/36)	79600000	46600000	1	176	Culex pipiens	pipiens	28	14	1	1	0
2015-04-15	2015-04-29	8	17	4	Blood	WNV lin2 Greece 2010 (P2 C6/36)	79600000	46600000	1	177	Culex pipiens	pipiens	28	14	1	1	0
2015-04-15	2015-04-29	8	17	4	Blood	WNV lin2 Greece 2010 (P2 C6/36)	79600000	46600000	1	178	Culex pipiens	pipiens	28	14	1	0	0
2015-04-15	2015-04-29	8	17	4	Blood	WNV lin2 Greece 2010 (P2 C6/36)	79600000	46600000	1	179	Culex pipiens	pipiens	28	14	1	0	0
2015-04-15	2015-04-29	8	17	4	Blood	WNV lin2 Greece 2010 (P2 C6/36)	79600000	46600000	1	180	Culex pipiens	pipiens	28	14	1	1	0	1000
2015-04-15	2015-04-29	8	17	4	Blood	WNV lin2 Greece 2010 (P2 C6/36)	79600000	46600000	1	181	Culex pipiens	pipiens	28	14	1	1	0
2015-04-15	2015-04-29	8	17	4	Blood	WNV lin2 Greece 2010 (P2 C6/36)	79600000	46600000	1	182	Culex pipiens	pipiens	28	14	1	1	0
2015-04-15	2015-04-29	8	17	4	Blood	WNV lin2 Greece 2010 (P2 C6/36)	79600000	46600000	1	183	Culex pipiens	pipiens	28	14	1	1	1	112000
2015-04-15	2015-04-29	8	17	4	Blood	WNV lin2 Greece 2010 (P2 C6/36)	79600000	46600000	1	184	Culex pipiens	pipiens	28	14	1	1	0
2015-04-15	2015-04-29	6	17	4	Blood	WNV lin2 Greece 2010 (P2 C6/36)	79600000	46600000	1	185	Culex pipiens	molestus	18	14	1	0	0
2015-04-15	2015-04-29	6	17	4	Blood	WNV lin2 Greece 2010 (P2 C6/36)	79600000	46600000	1	186	Culex pipiens	molestus	18	14	1	1	0	1000
2015-04-15	2015-04-29	6	17	4	Blood	WNV lin2 Greece 2010 (P2 C6/36)	79600000	46600000	1	187	Culex pipiens	molestus	18	14	1	1	0
2015-04-15	2015-04-29	6	17	4	Blood	WNV lin2 Greece 2010 (P2 C6/36)	79600000	46600000	1	188	Culex pipiens	molestus	18	14	1	1	0
2015-04-15	2015-04-29	6	17	4	Blood	WNV lin2 Greece 2010 (P2 C6/36)	79600000	46600000	1	189	Culex pipiens	molestus	18	14	1	1	0	1000
2015-04-15	2015-04-29	6	17	4	Blood	WNV lin2 Greece 2010 (P2 C6/36)	79600000	46600000	1	190	Culex pipiens	molestus	23	14	1	1	1	140000
2015-04-15	2015-04-29	6	17	4	Blood	WNV lin2 Greece 2010 (P2 C6/36)	79600000	46600000	1	191	Culex pipiens	molestus	23	14	1	0	0
2015-04-15	2015-04-29	6	17	4	Blood	WNV lin2 Greece 2010 (P2 C6/36)	79600000	46600000	1	192	Culex pipiens	molestus	23	14	1	1	0
2015-04-15	2015-04-29	6	17	4	Blood	WNV lin2 Greece 2010 (P2 C6/36)	79600000	46600000	1	193	Culex pipiens	molestus	23	14	1	1	0	28600
2015-04-15	2015-04-29	6	17	4	Blood	WNV lin2 Greece 2010 (P2 C6/36)	79600000	46600000	1	194	Culex pipiens	molestus	23	14	1	0	0
2015-04-15	2015-04-29	6	17	4	Blood	WNV lin2 Greece 2010 (P2 C6/36)	79600000	46600000	1	195	Culex pipiens	molestus	23	14	1	0	0
2015-04-15	2015-04-29	6	17	4	Blood	WNV lin2 Greece 2010 (P2 C6/36)	79600000	46600000	1	196	Culex pipiens	molestus	28	14	1	0	0
2015-04-15	2015-04-29	6	17	4	Blood	WNV lin2 Greece 2010 (P2 C6/36)	79600000	46600000	1	197	Culex pipiens	molestus	28	14	1	0	0
2015-04-15	2015-04-29	6	17	4	Blood	WNV lin2 Greece 2010 (P2 C6/36)	79600000	46600000	1	198	Culex pipiens	molestus	28	14	1	1	0	1000
2015-04-15	2015-04-29	6	17	4	Blood	WNV lin2 Greece 2010 (P2 C6/36)	79600000	46600000	1	199	Culex pipiens	molestus	28	14	1	0	0
2015-04-15	2015-04-29	6	17	4	Blood	WNV lin2 Greece 2010 (P2 C6/36)	79600000	46600000	1	200	Culex pipiens	molestus	28	14	1	0	0
2015-04-15	2015-04-29	6	17	4	Blood	WNV lin2 Greece 2010 (P2 C6/36)	79600000	46600000	1	201	Culex pipiens	molestus	28	14	1	0	0
2015-04-15	2015-04-29	6	17	4	Blood	WNV lin2 Greece 2010 (P2 C6/36)	79600000	46600000	1	202	Culex pipiens	molestus	28	14	1	1	1	112000
2015-04-15	2015-04-29	4	17	4	Blood	WNV lin2 Greece 2010 (P2 C6/36)	79600000	46600000	1	203	Culex pipiens	hybrid	18	14	1	0	0
2015-04-15	2015-04-29	4	17	4	Blood	WNV lin2 Greece 2010 (P2 C6/36)	79600000	46600000	1	204	Culex pipiens	hybrid	18	14	1	0	0
2015-04-15	2015-04-29	4	17	4	Blood	WNV lin2 Greece 2010 (P2 C6/36)	79600000	46600000	1	205	Culex pipiens	hybrid	18	14	1	1	0	1000
2015-04-15	2015-04-29	4	17	4	Blood	WNV lin2 Greece 2010 (P2 C6/36)	79600000	46600000	1	206	Culex pipiens	hybrid	18	14	1	0	0
2015-04-15	2015-04-29	4	17	4	Blood	WNV lin2 Greece 2010 (P2 C6/36)	79600000	46600000	1	207	Culex pipiens	hybrid	18	14	1	0	0
2015-04-15	2015-04-29	4	17	4	Blood	WNV lin2 Greece 2010 (P2 C6/36)	79600000	46600000	1	208	Culex pipiens	hybrid	18	14	1	0	0
2015-04-15	2015-04-29	4	17	4	Blood	WNV lin2 Greece 2010 (P2 C6/36)	79600000	46600000	1	209	Culex pipiens	hybrid	18	14	1	0	0
2015-04-15	2015-04-29	4	17	4	Blood	WNV lin2 Greece 2010 (P2 C6/36)	79600000	46600000	1	210	Culex pipiens	hybrid	18	14	1	0	0
2015-04-15	2015-04-29	4	17	4	Blood	WNV lin2 Greece 2010 (P2 C6/36)	79600000	46600000	1	211	Culex pipiens	hybrid	18	14	1	0	0
2015-04-15	2015-04-29	4	17	4	Blood	WNV lin2 Greece 2010 (P2 C6/36)	79600000	46600000	1	212	Culex pipiens	hybrid	18	14	1	0	0
2015-04-15	2015-04-29	4	17	4	Blood	WNV lin2 Greece 2010 (P2 C6/36)	79600000	46600000	1	213	Culex pipiens	hybrid	18	14	1	0	0
2015-04-15	2015-04-29	4	17	4	Blood	WNV lin2 Greece 2010 (P2 C6/36)	79600000	46600000	1	214	Culex pipiens	hybrid	18	14	1	1	0	1000
2015-04-15	2015-04-29	4	17	4	Blood	WNV lin2 Greece 2010 (P2 C6/36)	79600000	46600000	1	215	Culex pipiens	hybrid	23	14	1	0	0
2015-04-15	2015-04-29	4	17	4	Blood	WNV lin2 Greece 2010 (P2 C6/36)	79600000	46600000	1	216	Culex pipiens	hybrid	23	14	1	1	0
2015-04-15	2015-04-29	4	17	4	Blood	WNV lin2 Greece 2010 (P2 C6/36)	79600000	46600000	1	217	Culex pipiens	hybrid	23	14	1	1	0	1000
2015-04-15	2015-04-29	4	17	4	Blood	WNV lin2 Greece 2010 (P2 C6/36)	79600000	46600000	1	218	Culex pipiens	hybrid	23	14	1	0	0
2015-04-15	2015-04-29	4	17	4	Blood	WNV lin2 Greece 2010 (P2 C6/36)	79600000	46600000	1	219	Culex pipiens	hybrid	23	14	1	0	0
2015-04-15	2015-04-29	4	17	4	Blood	WNV lin2 Greece 2010 (P2 C6/36)	79600000	46600000	1	220	Culex pipiens	hybrid	23	14	1	0	0
2015-04-15	2015-04-29	4	17	4	Blood	WNV lin2 Greece 2010 (P2 C6/36)	79600000	46600000	1	221	Culex pipiens	hybrid	23	14	1	0	0
2015-04-15	2015-04-29	4	17	4	Blood	WNV lin2 Greece 2010 (P2 C6/36)	79600000	46600000	1	222	Culex pipiens	hybrid	23	14	1	1	0
2015-04-15	2015-04-29	4	17	4	Blood	WNV lin2 Greece 2010 (P2 C6/36)	79600000	46600000	1	223	Culex pipiens	hybrid	23	14	1	1	0	1000
2015-04-15	2015-04-29	4	17	4	Blood	WNV lin2 Greece 2010 (P2 C6/36)	79600000	46600000	1	224	Culex pipiens	hybrid	23	14	1	0	0
2015-04-15	2015-04-29	4	17	4	Blood	WNV lin2 Greece 2010 (P2 C6/36)	79600000	46600000	1	225	Culex pipiens	hybrid	23	14	1	0	0
2015-04-15	2015-04-29	4	17	4	Blood	WNV lin2 Greece 2010 (P2 C6/36)	79600000	46600000	1	226	Culex pipiens	hybrid	23	14	1	1	0
2015-04-15	2015-04-29	4	17	4	Blood	WNV lin2 Greece 2010 (P2 C6/36)	79600000	46600000	1	227	Culex pipiens	hybrid	28	14	1	0	0
2015-04-15	2015-04-29	4	17	4	Blood	WNV lin2 Greece 2010 (P2 C6/36)	79600000	46600000	1	228	Culex pipiens	hybrid	28	14	1	0	0
2015-04-15	2015-04-29	4	17	4	Blood	WNV lin2 Greece 2010 (P2 C6/36)	79600000	46600000	1	229	Culex pipiens	hybrid	28	14	1	0	0
2015-04-15	2015-04-29	4	17	4	Blood	WNV lin2 Greece 2010 (P2 C6/36)	79600000	46600000	1	230	Culex pipiens	hybrid	28	14	1	0	0
2015-04-15	2015-04-29	4	17	4	Blood	WNV lin2 Greece 2010 (P2 C6/36)	79600000	46600000	1	231	Culex pipiens	hybrid	28	14	1	1	0
2015-04-15	2015-04-29	4	17	4	Blood	WNV lin2 Greece 2010 (P2 C6/36)	79600000	46600000	1	232	Culex pipiens	hybrid	28	14	1	1	1	1000
2015-04-15	2015-04-29	4	17	4	Blood	WNV lin2 Greece 2010 (P2 C6/36)	79600000	46600000	1	233	Culex pipiens	hybrid	28	14	1	1	1	1000
2015-04-15	2015-04-29	4	17	4	Blood	WNV lin2 Greece 2010 (P2 C6/36)	79600000	46600000	1	234	Culex pipiens	hybrid	28	14	1	0	0
2015-04-15	2015-04-29	4	17	4	Blood	WNV lin2 Greece 2010 (P2 C6/36)	79600000	46600000	1	235	Culex pipiens	hybrid	28	14	1	0	0
2015-04-15	2015-04-29	4	17	4	Blood	WNV lin2 Greece 2010 (P2 C6/36)	79600000	46600000	1	236	Culex pipiens	hybrid	28	14	1	0	0
2015-04-15	2015-04-29	4	17	4	Blood	WNV lin2 Greece 2010 (P2 C6/36)	79600000	46600000	1	237	Culex pipiens	hybrid	28	14	1	1	1	50200
2015-04-15	2015-04-29	4	17	4	Blood	WNV lin2 Greece 2010 (P2 C6/36)	79600000	46600000	1	238	Culex pipiens	hybrid	28	14	1	0	0
2015-05-01	2015-05-15	8	15	4	Blood	WNV lin2 Greece 2010 (P2 C6/36)	79600000	46600000	2	242	Culex pipiens	pipiens	18	14	1	1	0
2015-05-01	2015-05-15	8	15	4	Blood	WNV lin2 Greece 2010 (P2 C6/36)	79600000	46600000	2	243	Culex pipiens	pipiens	18	14	1	0	0
2015-05-01	2015-05-15	8	15	4	Blood	WNV lin2 Greece 2010 (P2 C6/36)	79600000	46600000	2	244	Culex pipiens	pipiens	18	14	1	0	0
2015-05-01	2015-05-15	8	15	4	Blood	WNV lin2 Greece 2010 (P2 C6/36)	79600000	46600000	2	245	Culex pipiens	pipiens	18	14	1	0	0
2015-05-01	2015-05-15	8	15	4	Blood	WNV lin2 Greece 2010 (P2 C6/36)	79600000	46600000	2	246	Culex pipiens	pipiens	18	14	1	0	0
2015-05-01	2015-05-15	8	15	4	Blood	WNV lin2 Greece 2010 (P2 C6/36)	79600000	46600000	2	247	Culex pipiens	pipiens	18	14	1	0	0
2015-05-01	2015-05-15	8	15	4	Blood	WNV lin2 Greece 2010 (P2 C6/36)	79600000	46600000	2	248	Culex pipiens	pipiens	18	14	1	0	1
2015-05-01	2015-05-15	8	15	4	Blood	WNV lin2 Greece 2010 (P2 C6/36)	79600000	46600000	2	249	Culex pipiens	pipiens	18	14	1	1	0
2015-05-01	2015-05-15	8	15	4	Blood	WNV lin2 Greece 2010 (P2 C6/36)	79600000	46600000	2	250	Culex pipiens	pipiens	18	14	1	0	0
2015-05-01	2015-05-15	8	15	4	Blood	WNV lin2 Greece 2010 (P2 C6/36)	79600000	46600000	2	251	Culex pipiens	pipiens	18	14	1	0	0
2015-05-01	2015-05-15	8	15	4	Blood	WNV lin2 Greece 2010 (P2 C6/36)	79600000	46600000	2	252	Culex pipiens	pipiens	18	14	1	0	0
2015-05-01	2015-05-15	8	15	4	Blood	WNV lin2 Greece 2010 (P2 C6/36)	79600000	46600000	2	253	Culex pipiens	pipiens	18	14	1	1	0
2015-05-01	2015-05-15	8	15	4	Blood	WNV lin2 Greece 2010 (P2 C6/36)	79600000	46600000	2	254	Culex pipiens	pipiens	18	14	1	0	0
2015-05-01	2015-05-15	8	15	4	Blood	WNV lin2 Greece 2010 (P2 C6/36)	79600000	46600000	2	255	Culex pipiens	pipiens	18	14	1	0	0
2015-05-01	2015-05-15	8	15	4	Blood	WNV lin2 Greece 2010 (P2 C6/36)	79600000	46600000	2	256	Culex pipiens	pipiens	18	14	1	0	0
2015-05-01	2015-05-15	8	15	4	Blood	WNV lin2 Greece 2010 (P2 C6/36)	79600000	46600000	2	257	Culex pipiens	pipiens	18	14	1	0	0
2015-05-01	2015-05-15	8	15	4	Blood	WNV lin2 Greece 2010 (P2 C6/36)	79600000	46600000	2	258	Culex pipiens	pipiens	23	14	1	1	0
2015-05-01	2015-05-15	8	15	4	Blood	WNV lin2 Greece 2010 (P2 C6/36)	79600000	46600000	2	259	Culex pipiens	pipiens	23	14	1	1	0
2015-05-01	2015-05-15	8	15	4	Blood	WNV lin2 Greece 2010 (P2 C6/36)	79600000	46600000	2	260	Culex pipiens	pipiens	23	14	1	0	0
2015-05-01	2015-05-15	8	15	4	Blood	WNV lin2 Greece 2010 (P2 C6/36)	79600000	46600000	2	261	Culex pipiens	pipiens	23	14	1	1	0
2015-05-01	2015-05-15	8	15	4	Blood	WNV lin2 Greece 2010 (P2 C6/36)	79600000	46600000	2	262	Culex pipiens	pipiens	23	14	1	0	0
2015-05-01	2015-05-15	8	15	4	Blood	WNV lin2 Greece 2010 (P2 C6/36)	79600000	46600000	2	263	Culex pipiens	pipiens	23	14	1	1	0
2015-05-01	2015-05-15	8	15	4	Blood	WNV lin2 Greece 2010 (P2 C6/36)	79600000	46600000	2	264	Culex pipiens	pipiens	23	14	1	0	0
2015-05-01	2015-05-15	8	15	4	Blood	WNV lin2 Greece 2010 (P2 C6/36)	79600000	46600000	2	265	Culex pipiens	pipiens	23	14	1	1	0
2015-05-01	2015-05-15	8	15	4	Blood	WNV lin2 Greece 2010 (P2 C6/36)	79600000	46600000	2	266	Culex pipiens	pipiens	23	14	1	1	0
2015-05-01	2015-05-15	8	15	4	Blood	WNV lin2 Greece 2010 (P2 C6/36)	79600000	46600000	2	267	Culex pipiens	pipiens	23	14	1	1	0
2015-05-01	2015-05-15	8	15	4	Blood	WNV lin2 Greece 2010 (P2 C6/36)	79600000	46600000	2	268	Culex pipiens	pipiens	23	14	1	1	0
2015-05-01	2015-05-15	8	15	4	Blood	WNV lin2 Greece 2010 (P2 C6/36)	79600000	46600000	2	269	Culex pipiens	pipiens	23	14	1	1	0
2015-05-01	2015-05-15	8	15	4	Blood	WNV lin2 Greece 2010 (P2 C6/36)	79600000	46600000	2	270	Culex pipiens	pipiens	23	14	1	1	0
2015-05-01	2015-05-15	8	15	4	Blood	WNV lin2 Greece 2010 (P2 C6/36)	79600000	46600000	2	271	Culex pipiens	pipiens	23	14	1	1	1	4620000
2015-05-01	2015-05-15	8	15	4	Blood	WNV lin2 Greece 2010 (P2 C6/36)	79600000	46600000	2	272	Culex pipiens	pipiens	23	14	1	0	0
2015-05-01	2015-05-15	8	15	4	Blood	WNV lin2 Greece 2010 (P2 C6/36)	79600000	46600000	2	273	Culex pipiens	pipiens	23	14	1	0	0
2015-05-01	2015-05-15	8	15	4	Blood	WNV lin2 Greece 2010 (P2 C6/36)	79600000	46600000	2	274	Culex pipiens	pipiens	28	14	1	0	0
2015-05-01	2015-05-15	8	15	4	Blood	WNV lin2 Greece 2010 (P2 C6/36)	79600000	46600000	2	275	Culex pipiens	pipiens	28	14	1	0	0
2015-05-01	2015-05-15	8	15	4	Blood	WNV lin2 Greece 2010 (P2 C6/36)	79600000	46600000	2	276	Culex pipiens	pipiens	28	14	1	1	1	50200
2015-05-01	2015-05-15	8	15	4	Blood	WNV lin2 Greece 2010 (P2 C6/36)	79600000	46600000	2	277	Culex pipiens	pipiens	28	14	1	1	0
2015-05-01	2015-05-15	8	15	4	Blood	WNV lin2 Greece 2010 (P2 C6/36)	79600000	46600000	2	278	Culex pipiens	pipiens	28	14	1	1	0
2015-05-01	2015-05-15	8	15	4	Blood	WNV lin2 Greece 2010 (P2 C6/36)	79600000	46600000	2	279	Culex pipiens	pipiens	28	14	1	0	0
2015-05-01	2015-05-15	8	15	4	Blood	WNV lin2 Greece 2010 (P2 C6/36)	79600000	46600000	2	280	Culex pipiens	pipiens	28	14	1	1	1	356000
2015-05-01	2015-05-15	8	15	4	Blood	WNV lin2 Greece 2010 (P2 C6/36)	79600000	46600000	2	281	Culex pipiens	pipiens	28	14	1	0	0
2015-05-01	2015-05-15	8	15	4	Blood	WNV lin2 Greece 2010 (P2 C6/36)	79600000	46600000	2	282	Culex pipiens	pipiens	28	14	1	1	1	1000
2015-05-01	2015-05-15	8	15	4	Blood	WNV lin2 Greece 2010 (P2 C6/36)	79600000	46600000	2	283	Culex pipiens	pipiens	28	14	1	0	0
2015-05-01	2015-05-15	8	15	4	Blood	WNV lin2 Greece 2010 (P2 C6/36)	79600000	46600000	2	284	Culex pipiens	pipiens	28	14	1	1	1	5020000
2015-05-01	2015-05-15	8	15	4	Blood	WNV lin2 Greece 2010 (P2 C6/36)	79600000	46600000	2	285	Culex pipiens	pipiens	28	14	1	1	0
2015-05-01	2015-05-15	8	15	4	Blood	WNV lin2 Greece 2010 (P2 C6/36)	79600000	46600000	2	286	Culex pipiens	pipiens	28	14	1	1	1	1000
2015-05-01	2015-05-15	8	15	4	Blood	WNV lin2 Greece 2010 (P2 C6/36)	79600000	46600000	2	287	Culex pipiens	pipiens	28	14	1	1	0
2015-05-01	2015-05-15	8	15	4	Blood	WNV lin2 Greece 2010 (P2 C6/36)	79600000	46600000	2	288	Culex pipiens	pipiens	28	14	1	1	1	1120000
2015-05-01	2015-05-15	8	15	4	Blood	WNV lin2 Greece 2010 (P2 C6/36)	79600000	46600000	2	289	Culex pipiens	pipiens	28	14	1	1	1	356000
2015-05-01	2015-05-15	8	15	4	Blood	WNV lin2 Greece 2010 (P2 C6/36)	79600000	46600000	2	290	Culex pipiens	molestus	18	14	1	1	0
2015-05-01	2015-05-15	8	15	4	Blood	WNV lin2 Greece 2010 (P2 C6/36)	79600000	46600000	2	291	Culex pipiens	molestus	18	14	1	0	0
2015-05-01	2015-05-15	8	15	4	Blood	WNV lin2 Greece 2010 (P2 C6/36)	79600000	46600000	2	292	Culex pipiens	molestus	18	14	1	0	0
2015-05-01	2015-05-15	8	15	4	Blood	WNV lin2 Greece 2010 (P2 C6/36)	79600000	46600000	2	293	Culex pipiens	molestus	23	14	1	1	0
2015-05-01	2015-05-15	8	15	4	Blood	WNV lin2 Greece 2010 (P2 C6/36)	79600000	46600000	2	294	Culex pipiens	molestus	23	14	1	1	0
2015-05-01	2015-05-15	8	15	4	Blood	WNV lin2 Greece 2010 (P2 C6/36)	79600000	46600000	2	295	Culex pipiens	molestus	23	14	1	1	0
2015-05-01	2015-05-15	8	15	4	Blood	WNV lin2 Greece 2010 (P2 C6/36)	79600000	46600000	2	296	Culex pipiens	molestus	28	14	1	1	1	112000
2015-05-01	2015-05-15	8	15	4	Blood	WNV lin2 Greece 2010 (P2 C6/36)	79600000	46600000	2	297	Culex pipiens	molestus	28	14	1	1	0
2015-05-01	2015-05-15	8	15	4	Blood	WNV lin2 Greece 2010 (P2 C6/36)	79600000	46600000	2	298	Culex pipiens	molestus	28	14	1	1	1	6320000
2015-05-01	2015-05-15	6	17	4	Blood	WNV lin2 Greece 2010 (P2 C6/36)	79600000	46600000	2	299	Culex pipiens	hybrid	18	14	1	1	0
2015-05-01	2015-05-15	6	17	4	Blood	WNV lin2 Greece 2010 (P2 C6/36)	79600000	46600000	2	300	Culex pipiens	hybrid	18	14	1	0	0
2015-05-01	2015-05-15	6	17	4	Blood	WNV lin2 Greece 2010 (P2 C6/36)	79600000	46600000	2	301	Culex pipiens	hybrid	18	14	1	0	0
2015-05-01	2015-05-15	6	17	4	Blood	WNV lin2 Greece 2010 (P2 C6/36)	79600000	46600000	2	302	Culex pipiens	hybrid	18	14	1	0	0
2015-05-01	2015-05-15	6	17	4	Blood	WNV lin2 Greece 2010 (P2 C6/36)	79600000	46600000	2	303	Culex pipiens	hybrid	18	14	1	0	0
2015-05-01	2015-05-15	6	17	4	Blood	WNV lin2 Greece 2010 (P2 C6/36)	79600000	46600000	2	304	Culex pipiens	hybrid	18	14	1	1	0
2015-05-01	2015-05-15	6	17	4	Blood	WNV lin2 Greece 2010 (P2 C6/36)	79600000	46600000	2	305	Culex pipiens	hybrid	18	14	1	1	0
2015-05-01	2015-05-15	6	17	4	Blood	WNV lin2 Greece 2010 (P2 C6/36)	79600000	46600000	2	306	Culex pipiens	hybrid	18	14	1	0	0
2015-05-01	2015-05-15	6	17	4	Blood	WNV lin2 Greece 2010 (P2 C6/36)	79600000	46600000	2	307	Culex pipiens	hybrid	18	14	1	0	0
2015-05-01	2015-05-15	6	17	4	Blood	WNV lin2 Greece 2010 (P2 C6/36)	79600000	46600000	2	308	Culex pipiens	hybrid	18	14	1	0	0
2015-05-01	2015-05-15	6	17	4	Blood	WNV lin2 Greece 2010 (P2 C6/36)	79600000	46600000	2	309	Culex pipiens	hybrid	18	14	1	0	0
2015-05-01	2015-05-15	6	17	4	Blood	WNV lin2 Greece 2010 (P2 C6/36)	79600000	46600000	2	310	Culex pipiens	hybrid	18	14	1	0	0
2015-05-01	2015-05-15	6	17	4	Blood	WNV lin2 Greece 2010 (P2 C6/36)	79600000	46600000	2	311	Culex pipiens	hybrid	18	14	1	1	0
2015-05-01	2015-05-15	6	17	4	Blood	WNV lin2 Greece 2010 (P2 C6/36)	79600000	46600000	2	312	Culex pipiens	hybrid	18	14	1	0	0
2015-05-01	2015-05-15	6	17	4	Blood	WNV lin2 Greece 2010 (P2 C6/36)	79600000	46600000	2	313	Culex pipiens	hybrid	18	14	1	1	0
2015-05-01	2015-05-15	6	17	4	Blood	WNV lin2 Greece 2010 (P2 C6/36)	79600000	46600000	2	314	Culex pipiens	hybrid	18	14	1	0	0
2015-05-01	2015-05-15	6	17	4	Blood	WNV lin2 Greece 2010 (P2 C6/36)	79600000	46600000	2	315	Culex pipiens	hybrid	18	14	1	0	0
2015-05-01	2015-05-15	6	17	4	Blood	WNV lin2 Greece 2010 (P2 C6/36)	79600000	46600000	2	316	Culex pipiens	hybrid	23	14	1	0	0
2015-05-01	2015-05-15	6	17	4	Blood	WNV lin2 Greece 2010 (P2 C6/36)	79600000	46600000	2	317	Culex pipiens	hybrid	23	14	1	0	0
2015-05-01	2015-05-15	6	17	4	Blood	WNV lin2 Greece 2010 (P2 C6/36)	79600000	46600000	2	318	Culex pipiens	hybrid	23	14	1	1	0
2015-05-01	2015-05-15	6	17	4	Blood	WNV lin2 Greece 2010 (P2 C6/36)	79600000	46600000	2	319	Culex pipiens	hybrid	23	14	1	0	0
2015-05-01	2015-05-15	6	17	4	Blood	WNV lin2 Greece 2010 (P2 C6/36)	79600000	46600000	2	320	Culex pipiens	hybrid	23	14	1	1	0
2015-05-01	2015-05-15	6	17	4	Blood	WNV lin2 Greece 2010 (P2 C6/36)	79600000	46600000	2	321	Culex pipiens	hybrid	23	14	1	0	0
2015-05-01	2015-05-15	6	17	4	Blood	WNV lin2 Greece 2010 (P2 C6/36)	79600000	46600000	2	322	Culex pipiens	hybrid	23	14	1	1	0
2015-05-01	2015-05-15	6	17	4	Blood	WNV lin2 Greece 2010 (P2 C6/36)	79600000	46600000	2	323	Culex pipiens	hybrid	23	14	1	0	0
2015-05-01	2015-05-15	6	17	4	Blood	WNV lin2 Greece 2010 (P2 C6/36)	79600000	46600000	2	324	Culex pipiens	hybrid	23	14	1	1	0
2015-05-01	2015-05-15	6	17	4	Blood	WNV lin2 Greece 2010 (P2 C6/36)	79600000	46600000	2	325	Culex pipiens	hybrid	23	14	1	1	0
2015-05-01	2015-05-15	6	17	4	Blood	WNV lin2 Greece 2010 (P2 C6/36)	79600000	46600000	2	326	Culex pipiens	hybrid	23	14	1	1	0
2015-05-01	2015-05-15	6	17	4	Blood	WNV lin2 Greece 2010 (P2 C6/36)	79600000	46600000	2	327	Culex pipiens	hybrid	23	14	1	0	1
2015-05-01	2015-05-15	6	17	4	Blood	WNV lin2 Greece 2010 (P2 C6/36)	79600000	46600000	2	328	Culex pipiens	hybrid	23	14	1	0	0
2015-05-01	2015-05-15	6	17	4	Blood	WNV lin2 Greece 2010 (P2 C6/36)	79600000	46600000	2	329	Culex pipiens	hybrid	23	14	1	1	0
2015-05-01	2015-05-15	6	17	4	Blood	WNV lin2 Greece 2010 (P2 C6/36)	79600000	46600000	2	330	Culex pipiens	hybrid	23	14	1	1	0
2015-05-01	2015-05-15	6	17	4	Blood	WNV lin2 Greece 2010 (P2 C6/36)	79600000	46600000	2	331	Culex pipiens	hybrid	28	14	1	1	0
2015-05-01	2015-05-15	6	17	4	Blood	WNV lin2 Greece 2010 (P2 C6/36)	79600000	46600000	2	332	Culex pipiens	hybrid	28	14	1	1	0
2015-05-01	2015-05-15	6	17	4	Blood	WNV lin2 Greece 2010 (P2 C6/36)	79600000	46600000	2	333	Culex pipiens	hybrid	28	14	1	1	0	6320000
2015-05-01	2015-05-15	6	17	4	Blood	WNV lin2 Greece 2010 (P2 C6/36)	79600000	46600000	2	334	Culex pipiens	hybrid	28	14	1	1	1
2015-05-01	2015-05-15	6	17	4	Blood	WNV lin2 Greece 2010 (P2 C6/36)	79600000	46600000	2	335	Culex pipiens	hybrid	28	14	1	0	0	1000
2015-05-01	2015-05-15	6	17	4	Blood	WNV lin2 Greece 2010 (P2 C6/36)	79600000	46600000	2	336	Culex pipiens	hybrid	28	14	1	1	1	1000
2015-05-01	2015-05-15	6	17	4	Blood	WNV lin2 Greece 2010 (P2 C6/36)	79600000	46600000	2	337	Culex pipiens	hybrid	28	14	1	0	1
2015-05-01	2015-05-15	6	17	4	Blood	WNV lin2 Greece 2010 (P2 C6/36)	79600000	46600000	2	338	Culex pipiens	hybrid	28	14	1	1	1	20000
2015-05-01	2015-05-15	6	17	4	Blood	WNV lin2 Greece 2010 (P2 C6/36)	79600000	46600000	2	339	Culex pipiens	hybrid	28	14	1	1	0
2015-05-01	2015-05-15	6	17	4	Blood	WNV lin2 Greece 2010 (P2 C6/36)	79600000	46600000	2	340	Culex pipiens	hybrid	28	14	1	1	1
2015-05-01	2015-05-15	6	17	4	Blood	WNV lin2 Greece 2010 (P2 C6/36)	79600000	46600000	2	341	Culex pipiens	hybrid	28	14	1	0	0
2015-05-01	2015-05-15	6	17	4	Blood	WNV lin2 Greece 2010 (P2 C6/36)	79600000	46600000	2	342	Culex pipiens	hybrid	28	14	1	0	0
2015-05-01	2015-05-15	6	17	4	Blood	WNV lin2 Greece 2010 (P2 C6/36)	79600000	46600000	2	343	Culex pipiens	hybrid	28	14	1	0	0
2015-05-01	2015-05-15	6	17	4	Blood	WNV lin2 Greece 2010 (P2 C6/36)	79600000	46600000	2	344	Culex pipiens	hybrid	28	14	1	0	0
2015-05-01	2015-05-15	6	17	4	Blood	WNV lin2 Greece 2010 (P2 C6/36)	79600000	46600000	2	345	Culex pipiens	hybrid	28	14	1	0	0
2015-05-15	2015-05-29	7	15	6	Blood	WNV lin2 Greece 2010 (P2 C6/36)	79600000	46600000	3	349	Culex pipiens	pipiens	18	14	1	1	0
2015-05-15	2015-05-29	7	15	6	Blood	WNV lin2 Greece 2010 (P2 C6/36)	79600000	46600000	3	350	Culex pipiens	pipiens	18	14	1	0	0
2015-05-15	2015-05-29	7	15	6	Blood	WNV lin2 Greece 2010 (P2 C6/36)	79600000	46600000	3	351	Culex pipiens	pipiens	18	14	1	1	0
2015-05-15	2015-05-29	7	15	6	Blood	WNV lin2 Greece 2010 (P2 C6/36)	79600000	46600000	3	352	Culex pipiens	pipiens	18	14	1	0	0
2015-05-15	2015-05-29	7	15	6	Blood	WNV lin2 Greece 2010 (P2 C6/36)	79600000	46600000	3	353	Culex pipiens	pipiens	23	14	1	0	0
2015-05-15	2015-05-29	7	15	6	Blood	WNV lin2 Greece 2010 (P2 C6/36)	79600000	46600000	3	354	Culex pipiens	pipiens	23	14	1	0	0
2015-05-15	2015-05-29	7	15	6	Blood	WNV lin2 Greece 2010 (P2 C6/36)	79600000	46600000	3	355	Culex pipiens	pipiens	23	14	1	0	0
2015-05-15	2015-05-29	7	15	6	Blood	WNV lin2 Greece 2010 (P2 C6/36)	79600000	46600000	3	356	Culex pipiens	pipiens	23	14	1	1	0	4620000
2015-05-15	2015-05-29	7	15	6	Blood	WNV lin2 Greece 2010 (P2 C6/36)	79600000	46600000	3	357	Culex pipiens	pipiens	28	14	1	0	0
2015-05-15	2015-05-29	7	15	6	Blood	WNV lin2 Greece 2010 (P2 C6/36)	79600000	46600000	3	358	Culex pipiens	pipiens	28	14	1	1	1
2015-05-15	2015-05-29	7	15	6	Blood	WNV lin2 Greece 2010 (P2 C6/36)	79600000	46600000	3	359	Culex pipiens	pipiens	28	14	1	0	0
2015-05-15	2015-05-29	7	15	6	Blood	WNV lin2 Greece 2010 (P2 C6/36)	79600000	46600000	3	360	Culex pipiens	pipiens	28	14	1	1	0
2015-05-15	2015-05-29	7	15	6	Blood	WNV lin2 Greece 2010 (P2 C6/36)	79600000	46600000	3	361	Culex pipiens	pipiens	28	14	1	0	0
2015-05-15	2015-05-29	6	17	6	Blood	WNV lin2 Greece 2010 (P2 C6/36)	79600000	46600000	3	362	Culex pipiens	molestus	18	14	1	0	0
2015-05-15	2015-05-29	6	17	6	Blood	WNV lin2 Greece 2010 (P2 C6/36)	79600000	46600000	3	363	Culex pipiens	molestus	18	14	1	0	0
2015-05-15	2015-05-29	6	17	6	Blood	WNV lin2 Greece 2010 (P2 C6/36)	79600000	46600000	3	364	Culex pipiens	molestus	18	14	1	0	0
2015-05-15	2015-05-29	6	17	6	Blood	WNV lin2 Greece 2010 (P2 C6/36)	79600000	46600000	3	365	Culex pipiens	molestus	18	14	1	1	0
2015-05-15	2015-05-29	6	17	6	Blood	WNV lin2 Greece 2010 (P2 C6/36)	79600000	46600000	3	366	Culex pipiens	molestus	23	14	1	1	0
2015-05-15	2015-05-29	6	17	6	Blood	WNV lin2 Greece 2010 (P2 C6/36)	79600000	46600000	3	367	Culex pipiens	molestus	23	14	1	0	0
2015-05-15	2015-05-29	6	17	6	Blood	WNV lin2 Greece 2010 (P2 C6/36)	79600000	46600000	3	368	Culex pipiens	molestus	23	14	1	1	0
2015-05-15	2015-05-29	6	17	6	Blood	WNV lin2 Greece 2010 (P2 C6/36)	79600000	46600000	3	369	Culex pipiens	molestus	23	14	1	0	0
2015-05-15	2015-05-29	6	17	6	Blood	WNV lin2 Greece 2010 (P2 C6/36)	79600000	46600000	3	370	Culex pipiens	molestus	28	14	1	0	0
2015-05-15	2015-05-29	6	17	6	Blood	WNV lin2 Greece 2010 (P2 C6/36)	79600000	46600000	3	371	Culex pipiens	molestus	28	14	1	0	0
2015-05-15	2015-05-29	6	17	6	Blood	WNV lin2 Greece 2010 (P2 C6/36)	79600000	46600000	3	372	Culex pipiens	molestus	28	14	1	0	0	79600
2015-05-15	2015-05-29	6	17	6	Blood	WNV lin2 Greece 2010 (P2 C6/36)	79600000	46600000	3	373	Culex pipiens	molestus	28	14	1	0	0
2015-05-15	2015-05-29	6	17	6	Blood	WNV lin2 Greece 2010 (P2 C6/36)	79600000	46600000	3	374	Culex pipiens	molestus	28	14	1	1	1
2015-05-15	2015-05-29	6	17	6	Blood	WNV lin2 Greece 2010 (P2 C6/36)	79600000	46600000	3	375	Culex pipiens	hybrid	18	14	1	1	0
2015-05-15	2015-05-29	6	17	6	Blood	WNV lin2 Greece 2010 (P2 C6/36)	79600000	46600000	3	376	Culex pipiens	hybrid	18	14	1	1	0	7960000
2015-05-15	2015-05-29	6	17	6	Blood	WNV lin2 Greece 2010 (P2 C6/36)	79600000	46600000	3	377	Culex pipiens	hybrid	18	14	1	0	0
2015-05-15	2015-05-29	6	17	6	Blood	WNV lin2 Greece 2010 (P2 C6/36)	79600000	46600000	3	378	Culex pipiens	hybrid	18	14	1	1	1
2015-05-15	2015-05-29	6	17	6	Blood	WNV lin2 Greece 2010 (P2 C6/36)	79600000	46600000	3	379	Culex pipiens	hybrid	18	14	1	0	0
2015-05-15	2015-05-29	6	17	6	Blood	WNV lin2 Greece 2010 (P2 C6/36)	79600000	46600000	3	380	Culex pipiens	hybrid	18	14	1	0	0
2015-05-15	2015-05-29	6	17	6	Blood	WNV lin2 Greece 2010 (P2 C6/36)	79600000	46600000	3	381	Culex pipiens	hybrid	18	14	1	0	0
2015-05-15	2015-05-29	6	17	6	Blood	WNV lin2 Greece 2010 (P2 C6/36)	79600000	46600000	3	382	Culex pipiens	hybrid	18	14	1	0	0
2015-05-15	2015-05-29	6	17	6	Blood	WNV lin2 Greece 2010 (P2 C6/36)	79600000	46600000	3	383	Culex pipiens	hybrid	18	14	1	0	0
2015-05-15	2015-05-29	6	17	6	Blood	WNV lin2 Greece 2010 (P2 C6/36)	79600000	46600000	3	384	Culex pipiens	hybrid	18	14	1	0	0
2015-05-15	2015-05-29	6	17	6	Blood	WNV lin2 Greece 2010 (P2 C6/36)	79600000	46600000	3	385	Culex pipiens	hybrid	18	14	1	0	0
2015-05-15	2015-05-29	6	17	6	Blood	WNV lin2 Greece 2010 (P2 C6/36)	79600000	46600000	3	386	Culex pipiens	hybrid	18	14	1	0	0
2015-05-15	2015-05-29	6	17	6	Blood	WNV lin2 Greece 2010 (P2 C6/36)	79600000	46600000	3	387	Culex pipiens	hybrid	18	14	1	0	0
2015-05-15	2015-05-29	6	17	6	Blood	WNV lin2 Greece 2010 (P2 C6/36)	79600000	46600000	3	388	Culex pipiens	hybrid	18	14	1	1	0
2015-05-15	2015-05-29	6	17	6	Blood	WNV lin2 Greece 2010 (P2 C6/36)	79600000	46600000	3	389	Culex pipiens	hybrid	18	14	1	0	0
2015-05-15	2015-05-29	6	17	6	Blood	WNV lin2 Greece 2010 (P2 C6/36)	79600000	46600000	3	390	Culex pipiens	hybrid	18	14	1	0	0
2015-05-15	2015-05-29	6	17	6	Blood	WNV lin2 Greece 2010 (P2 C6/36)	79600000	46600000	3	391	Culex pipiens	hybrid	18	14	1	0	0
2015-05-15	2015-05-29	6	17	6	Blood	WNV lin2 Greece 2010 (P2 C6/36)	79600000	46600000	3	392	Culex pipiens	hybrid	18	14	1	0	0
2015-05-15	2015-05-29	6	17	6	Blood	WNV lin2 Greece 2010 (P2 C6/36)	79600000	46600000	3	393	Culex pipiens	hybrid	23	14	1	0	0
2015-05-15	2015-05-29	6	17	6	Blood	WNV lin2 Greece 2010 (P2 C6/36)	79600000	46600000	3	394	Culex pipiens	hybrid	23	14	1	1	0
2015-05-15	2015-05-29	6	17	6	Blood	WNV lin2 Greece 2010 (P2 C6/36)	79600000	46600000	3	395	Culex pipiens	hybrid	23	14	1	1	0
2015-05-15	2015-05-29	6	17	6	Blood	WNV lin2 Greece 2010 (P2 C6/36)	79600000	46600000	3	396	Culex pipiens	hybrid	23	14	1	0	0
2015-05-15	2015-05-29	6	17	6	Blood	WNV lin2 Greece 2010 (P2 C6/36)	79600000	46600000	3	397	Culex pipiens	hybrid	23	14	1	1	0
2015-05-15	2015-05-29	6	17	6	Blood	WNV lin2 Greece 2010 (P2 C6/36)	79600000	46600000	3	398	Culex pipiens	hybrid	23	14	1	0	0
2015-05-15	2015-05-29	6	17	6	Blood	WNV lin2 Greece 2010 (P2 C6/36)	79600000	46600000	3	399	Culex pipiens	hybrid	23	14	1	1	0
2015-05-15	2015-05-29	6	17	6	Blood	WNV lin2 Greece 2010 (P2 C6/36)	79600000	46600000	3	400	Culex pipiens	hybrid	23	14	1	0	0
2015-05-15	2015-05-29	6	17	6	Blood	WNV lin2 Greece 2010 (P2 C6/36)	79600000	46600000	3	401	Culex pipiens	hybrid	23	14	1	0	0
2015-05-15	2015-05-29	6	17	6	Blood	WNV lin2 Greece 2010 (P2 C6/36)	79600000	46600000	3	402	Culex pipiens	hybrid	23	14	1	0	0
2015-05-15	2015-05-29	6	17	6	Blood	WNV lin2 Greece 2010 (P2 C6/36)	79600000	46600000	3	403	Culex pipiens	hybrid	23	14	1	0	0
2015-05-15	2015-05-29	6	17	6	Blood	WNV lin2 Greece 2010 (P2 C6/36)	79600000	46600000	3	404	Culex pipiens	hybrid	23	14	1	0	0
2015-05-15	2015-05-29	6	17	6	Blood	WNV lin2 Greece 2010 (P2 C6/36)	79600000	46600000	3	405	Culex pipiens	hybrid	23	14	1	1	0
2015-05-15	2015-05-29	6	17	6	Blood	WNV lin2 Greece 2010 (P2 C6/36)	79600000	46600000	3	406	Culex pipiens	hybrid	23	14	1	1	0
2015-05-15	2015-05-29	6	17	6	Blood	WNV lin2 Greece 2010 (P2 C6/36)	79600000	46600000	3	407	Culex pipiens	hybrid	23	14	1	0	0
2015-05-15	2015-05-29	6	17	6	Blood	WNV lin2 Greece 2010 (P2 C6/36)	79600000	46600000	3	408	Culex pipiens	hybrid	23	14	1	0	0
2015-05-15	2015-05-29	6	17	6	Blood	WNV lin2 Greece 2010 (P2 C6/36)	79600000	46600000	3	409	Culex pipiens	hybrid	23	14	1	0	0
2015-05-15	2015-05-29	6	17	6	Blood	WNV lin2 Greece 2010 (P2 C6/36)	79600000	46600000	3	410	Culex pipiens	hybrid	23	14	1	0	0
2015-05-15	2015-05-29	6	17	6	Blood	WNV lin2 Greece 2010 (P2 C6/36)	79600000	46600000	3	411	Culex pipiens	hybrid	23	14	1	0	0
2015-05-15	2015-05-29	6	17	6	Blood	WNV lin2 Greece 2010 (P2 C6/36)	79600000	46600000	3	412	Culex pipiens	hybrid	28	14	1	1	0
2015-05-15	2015-05-29	6	17	6	Blood	WNV lin2 Greece 2010 (P2 C6/36)	79600000	46600000	3	413	Culex pipiens	hybrid	28	14	1	1	0
2015-05-15	2015-05-29	6	17	6	Blood	WNV lin2 Greece 2010 (P2 C6/36)	79600000	46600000	3	414	Culex pipiens	hybrid	28	14	1	1	0
2015-05-15	2015-05-29	6	17	6	Blood	WNV lin2 Greece 2010 (P2 C6/36)	79600000	46600000	3	415	Culex pipiens	hybrid	28	14	1	0	0
2015-05-15	2015-05-29	6	17	6	Blood	WNV lin2 Greece 2010 (P2 C6/36)	79600000	46600000	3	416	Culex pipiens	hybrid	28	14	1	0	0
2015-05-15	2015-05-29	6	17	6	Blood	WNV lin2 Greece 2010 (P2 C6/36)	79600000	46600000	3	417	Culex pipiens	hybrid	28	14	1	0	0
2015-05-15	2015-05-29	6	17	6	Blood	WNV lin2 Greece 2010 (P2 C6/36)	79600000	46600000	3	418	Culex pipiens	hybrid	28	14	1	0	0
2015-05-15	2015-05-29	6	17	6	Blood	WNV lin2 Greece 2010 (P2 C6/36)	79600000	46600000	3	419	Culex pipiens	hybrid	28	14	1	1	0
2015-05-15	2015-05-29	6	17	6	Blood	WNV lin2 Greece 2010 (P2 C6/36)	79600000	46600000	3	420	Culex pipiens	hybrid	28	14	1	1	0
2015-05-15	2015-05-29	6	17	6	Blood	WNV lin2 Greece 2010 (P2 C6/36)	79600000	46600000	3	421	Culex pipiens	hybrid	28	14	1	1	0
2015-05-15	2015-05-29	6	17	6	Blood	WNV lin2 Greece 2010 (P2 C6/36)	79600000	46600000	3	422	Culex pipiens	hybrid	28	14	1	0	0
2015-05-15	2015-05-29	6	17	6	Blood	WNV lin2 Greece 2010 (P2 C6/36)	79600000	46600000	3	423	Culex pipiens	hybrid	28	14	1	1	0
2015-05-15	2015-05-29	6	17	6	Blood	WNV lin2 Greece 2010 (P2 C6/36)	79600000	46600000	3	424	Culex pipiens	hybrid	28	14	1	1	0
2015-05-15	2015-05-29	6	17	6	Blood	WNV lin2 Greece 2010 (P2 C6/36)	79600000	46600000	3	425	Culex pipiens	hybrid	28	14	1	0	0
2015-05-15	2015-05-29	6	17	6	Blood	WNV lin2 Greece 2010 (P2 C6/36)	79600000	46600000	3	426	Culex pipiens	hybrid	28	14	1	0	0
2015-05-15	2015-05-29	6	17	6	Blood	WNV lin2 Greece 2010 (P2 C6/36)	79600000	46600000	3	427	Culex pipiens	hybrid	28	14	1	0	0
2015-05-15	2015-05-29	6	17	6	Blood	WNV lin2 Greece 2010 (P2 C6/36)	79600000	46600000	3	428	Culex pipiens	hybrid	28	14	1	0	0
2015-05-15	2015-05-29	6	17	6	Blood	WNV lin2 Greece 2010 (P2 C6/36)	79600000	46600000	3	429	Culex pipiens	hybrid	28	14	1	0	0
2015-05-15	2015-05-29	6	17	6	Blood	WNV lin2 Greece 2010 (P2 C6/36)	79600000	46600000	3	430	Culex pipiens	hybrid	28	14	1	1	0
2015-05-15	2015-05-29	6	17	6	Blood	WNV lin2 Greece 2010 (P2 C6/36)	79600000	46600000	3	431	Culex pipiens	hybrid	28	14	1	0	0
2015-05-15	2015-05-29	6	17	6	Blood	WNV lin2 Greece 2010 (P2 C6/36)	79600000	46600000	3	432	Culex pipiens	hybrid	28	14	1	0	0
2015-05-28	2015-06-11	5	14	4	Blood	WNV lin2 Greece 2010 (P2 C6/36)	79600000	60000000	4	436	Culex pipiens	pipiens	18	14	1	1	0
2015-05-28	2015-06-11	5	14	4	Blood	WNV lin2 Greece 2010 (P2 C6/36)	79600000	60000000	4	437	Culex pipiens	pipiens	18	14	1	0	0
2015-05-28	2015-06-11	5	14	4	Blood	WNV lin2 Greece 2010 (P2 C6/36)	79600000	60000000	4	438	Culex pipiens	pipiens	18	14	1	1	0
2015-05-28	2015-06-11	5	14	4	Blood	WNV lin2 Greece 2010 (P2 C6/36)	79600000	60000000	4	439	Culex pipiens	pipiens	18	14	1	0	0
2015-05-28	2015-06-11	5	14	4	Blood	WNV lin2 Greece 2010 (P2 C6/36)	79600000	60000000	4	440	Culex pipiens	pipiens	18	14	1	0	0
2015-05-28	2015-06-11	5	14	4	Blood	WNV lin2 Greece 2010 (P2 C6/36)	79600000	60000000	4	441	Culex pipiens	pipiens	18	14	1	1	0
2015-05-28	2015-06-11	5	14	4	Blood	WNV lin2 Greece 2010 (P2 C6/36)	79600000	60000000	4	442	Culex pipiens	pipiens	18	14	1	0	0
2015-05-28	2015-06-11	5	14	4	Blood	WNV lin2 Greece 2010 (P2 C6/36)	79600000	60000000	4	443	Culex pipiens	pipiens	18	14	1	0	0
2015-05-28	2015-06-11	5	14	4	Blood	WNV lin2 Greece 2010 (P2 C6/36)	79600000	60000000	4	444	Culex pipiens	pipiens	18	14	1	0	0
2015-05-28	2015-06-11	5	14	4	Blood	WNV lin2 Greece 2010 (P2 C6/36)	79600000	60000000	4	445	Culex pipiens	pipiens	18	14	1	1	0
2015-05-28	2015-06-11	5	14	4	Blood	WNV lin2 Greece 2010 (P2 C6/36)	79600000	60000000	4	446	Culex pipiens	pipiens	18	14	1	1	0
2015-05-28	2015-06-11	5	14	4	Blood	WNV lin2 Greece 2010 (P2 C6/36)	79600000	60000000	4	447	Culex pipiens	pipiens	18	14	1	1	0
2015-05-28	2015-06-11	5	14	4	Blood	WNV lin2 Greece 2010 (P2 C6/36)	79600000	60000000	4	448	Culex pipiens	pipiens	18	14	1	0	0
2015-05-28	2015-06-11	5	14	4	Blood	WNV lin2 Greece 2010 (P2 C6/36)	79600000	60000000	4	449	Culex pipiens	pipiens	18	14	1	0	0
2015-05-28	2015-06-11	5	14	4	Blood	WNV lin2 Greece 2010 (P2 C6/36)	79600000	60000000	4	450	Culex pipiens	pipiens	18	14	1	0	0
2015-05-28	2015-06-11	5	14	4	Blood	WNV lin2 Greece 2010 (P2 C6/36)	79600000	60000000	4	451	Culex pipiens	pipiens	23	14	1	0	0
2015-05-28	2015-06-11	5	14	4	Blood	WNV lin2 Greece 2010 (P2 C6/36)	79600000	60000000	4	452	Culex pipiens	pipiens	23	14	1	1	0	8660000
2015-05-28	2015-06-11	5	14	4	Blood	WNV lin2 Greece 2010 (P2 C6/36)	79600000	60000000	4	453	Culex pipiens	pipiens	23	14	1	0	0
2015-05-28	2015-06-11	5	14	4	Blood	WNV lin2 Greece 2010 (P2 C6/36)	79600000	60000000	4	454	Culex pipiens	pipiens	23	14	1	1	1
2015-05-28	2015-06-11	5	14	4	Blood	WNV lin2 Greece 2010 (P2 C6/36)	79600000	60000000	4	455	Culex pipiens	pipiens	23	14	1	0	0
2015-05-28	2015-06-11	5	14	4	Blood	WNV lin2 Greece 2010 (P2 C6/36)	79600000	60000000	4	456	Culex pipiens	pipiens	23	14	1	0	0
2015-05-28	2015-06-11	5	14	4	Blood	WNV lin2 Greece 2010 (P2 C6/36)	79600000	60000000	4	457	Culex pipiens	pipiens	23	14	1	0	0	2000000
2015-05-28	2015-06-11	5	14	4	Blood	WNV lin2 Greece 2010 (P2 C6/36)	79600000	60000000	4	458	Culex pipiens	pipiens	23	14	1	0	0
2015-05-28	2015-06-11	5	14	4	Blood	WNV lin2 Greece 2010 (P2 C6/36)	79600000	60000000	4	459	Culex pipiens	pipiens	23	14	1	1	1
2015-05-28	2015-06-11	5	14	4	Blood	WNV lin2 Greece 2010 (P2 C6/36)	79600000	60000000	4	460	Culex pipiens	pipiens	23	14	1	0	0
2015-05-28	2015-06-11	5	14	4	Blood	WNV lin2 Greece 2010 (P2 C6/36)	79600000	60000000	4	461	Culex pipiens	pipiens	23	14	1	1	0
2015-05-28	2015-06-11	5	14	4	Blood	WNV lin2 Greece 2010 (P2 C6/36)	79600000	60000000	4	462	Culex pipiens	pipiens	23	14	1	0	0
2015-05-28	2015-06-11	5	14	4	Blood	WNV lin2 Greece 2010 (P2 C6/36)	79600000	60000000	4	463	Culex pipiens	pipiens	23	14	1	1	0
2015-05-28	2015-06-11	5	14	4	Blood	WNV lin2 Greece 2010 (P2 C6/36)	79600000	60000000	4	464	Culex pipiens	pipiens	23	14	1	1	0
2015-05-28	2015-06-11	5	14	4	Blood	WNV lin2 Greece 2010 (P2 C6/36)	79600000	60000000	4	465	Culex pipiens	pipiens	28	14	1	0	0
2015-05-28	2015-06-11	5	14	4	Blood	WNV lin2 Greece 2010 (P2 C6/36)	79600000	60000000	4	466	Culex pipiens	pipiens	28	14	1	0	0	5020000
2015-05-28	2015-06-11	5	14	4	Blood	WNV lin2 Greece 2010 (P2 C6/36)	79600000	60000000	4	467	Culex pipiens	pipiens	28	14	1	0	0	6320000
2015-05-28	2015-06-11	5	14	4	Blood	WNV lin2 Greece 2010 (P2 C6/36)	79600000	60000000	4	468	Culex pipiens	pipiens	28	14	1	1	1
2015-05-28	2015-06-11	5	14	4	Blood	WNV lin2 Greece 2010 (P2 C6/36)	79600000	60000000	4	469	Culex pipiens	pipiens	28	14	1	1	1
2015-05-28	2015-06-11	5	14	4	Blood	WNV lin2 Greece 2010 (P2 C6/36)	79600000	60000000	4	470	Culex pipiens	pipiens	28	14	1	1	0	3560000
2015-05-28	2015-06-11	5	14	4	Blood	WNV lin2 Greece 2010 (P2 C6/36)	79600000	60000000	4	471	Culex pipiens	pipiens	28	14	1	1	0
2015-05-28	2015-06-11	5	14	4	Blood	WNV lin2 Greece 2010 (P2 C6/36)	79600000	60000000	4	472	Culex pipiens	pipiens	28	14	1	1	1	35600
2015-05-28	2015-06-11	5	14	4	Blood	WNV lin2 Greece 2010 (P2 C6/36)	79600000	60000000	4	473	Culex pipiens	pipiens	28	14	1	1	0	4620000
2015-05-28	2015-06-11	5	14	4	Blood	WNV lin2 Greece 2010 (P2 C6/36)	79600000	60000000	4	474	Culex pipiens	pipiens	28	14	1	0	1
2015-05-28	2015-06-11	5	14	4	Blood	WNV lin2 Greece 2010 (P2 C6/36)	79600000	60000000	4	475	Culex pipiens	pipiens	28	14	1	1	1	1120000
2015-05-28	2015-06-11	5	14	4	Blood	WNV lin2 Greece 2010 (P2 C6/36)	79600000	60000000	4	476	Culex pipiens	pipiens	28	14	1	1	1	200000
2015-05-28	2015-06-11	5	14	4	Blood	WNV lin2 Greece 2010 (P2 C6/36)	79600000	60000000	4	477	Culex pipiens	pipiens	28	14	1	1	0
2015-05-28	2015-06-11	5	14	4	Blood	WNV lin2 Greece 2010 (P2 C6/36)	79600000	60000000	4	478	Culex pipiens	pipiens	28	14	1	1	1
2015-05-28	2015-06-11	5	14	4	Blood	WNV lin2 Greece 2010 (P2 C6/36)	79600000	60000000	4	479	Culex pipiens	pipiens	28	14	1	1	1
2015-05-28	2015-06-11	5	16	4	Blood	WNV lin2 Greece 2010 (P2 C6/36)	79600000	60000000	4	490	Culex pipiens	hybrid	18	14	1	0	0
2015-05-28	2015-06-11	5	16	4	Blood	WNV lin2 Greece 2010 (P2 C6/36)	79600000	60000000	4	491	Culex pipiens	hybrid	18	14	1	1	0
2015-05-28	2015-06-11	5	16	4	Blood	WNV lin2 Greece 2010 (P2 C6/36)	79600000	60000000	4	492	Culex pipiens	hybrid	18	14	1	0	0
2015-05-28	2015-06-11	5	16	4	Blood	WNV lin2 Greece 2010 (P2 C6/36)	79600000	60000000	4	493	Culex pipiens	hybrid	23	14	1	0	0
2015-05-28	2015-06-11	5	16	4	Blood	WNV lin2 Greece 2010 (P2 C6/36)	79600000	60000000	4	494	Culex pipiens	hybrid	23	14	1	0	0
2015-05-28	2015-06-11	5	16	4	Blood	WNV lin2 Greece 2010 (P2 C6/36)	79600000	60000000	4	495	Culex pipiens	hybrid	23	14	1	0	0
2015-05-28	2015-06-11	5	16	4	Blood	WNV lin2 Greece 2010 (P2 C6/36)	79600000	60000000	4	496	Culex pipiens	hybrid	23	14	1	0	0
2015-05-28	2015-06-11	5	16	4	Blood	WNV lin2 Greece 2010 (P2 C6/36)	79600000	60000000	4	497	Culex pipiens	hybrid	28	14	1	0	0
2015-05-28	2015-06-11	5	16	4	Blood	WNV lin2 Greece 2010 (P2 C6/36)	79600000	60000000	4	498	Culex pipiens	hybrid	28	14	1	0	0
2015-06-11	2015-06-25	7	14	4	Blood	WNV lin2 Greece 2010 (P2 C6/36)	1120000000	56000000	5	503	Culex pipiens	molestus	18	14	1	1	0
2015-06-11	2015-06-25	7	14	4	Blood	WNV lin2 Greece 2010 (P2 C6/36)	1120000000	56000000	5	504	Culex pipiens	molestus	18	14	1	0	0
2015-06-11	2015-06-25	7	14	4	Blood	WNV lin2 Greece 2010 (P2 C6/36)	1120000000	56000000	5	505	Culex pipiens	molestus	18	14	1	0	0
2015-06-11	2015-06-25	7	14	4	Blood	WNV lin2 Greece 2010 (P2 C6/36)	1120000000	56000000	5	506	Culex pipiens	molestus	18	14	1	0	0
2015-06-11	2015-06-25	7	14	4	Blood	WNV lin2 Greece 2010 (P2 C6/36)	1120000000	56000000	5	507	Culex pipiens	molestus	23	14	1	0	0
2015-06-11	2015-06-25	7	14	4	Blood	WNV lin2 Greece 2010 (P2 C6/36)	1120000000	56000000	5	508	Culex pipiens	molestus	23	14	1	0	0
2015-06-11	2015-06-25	7	14	4	Blood	WNV lin2 Greece 2010 (P2 C6/36)	1120000000	56000000	5	509	Culex pipiens	molestus	23	14	1	0	0
2015-06-11	2015-06-25	7	14	4	Blood	WNV lin2 Greece 2010 (P2 C6/36)	1120000000	56000000	5	510	Culex pipiens	molestus	23	14	1	0	0
2015-06-11	2015-06-25	7	14	4	Blood	WNV lin2 Greece 2010 (P2 C6/36)	1120000000	56000000	5	511	Culex pipiens	molestus	23	14	1	0	0
2015-06-11	2015-06-25	7	14	4	Blood	WNV lin2 Greece 2010 (P2 C6/36)	1120000000	56000000	5	512	Culex pipiens	molestus	28	14	1	0	0
2015-06-11	2015-06-25	7	14	4	Blood	WNV lin2 Greece 2010 (P2 C6/36)	1120000000	56000000	5	513	Culex pipiens	molestus	28	14	1	0	0
2015-06-11	2015-06-25	7	14	4	Blood	WNV lin2 Greece 2010 (P2 C6/36)	1120000000	56000000	5	514	Culex pipiens	molestus	28	14	1	0	0
2015-06-11	2015-06-25	7	14	4	Blood	WNV lin2 Greece 2010 (P2 C6/36)	1120000000	56000000	5	515	Culex pipiens	molestus	28	14	1	0	0
2015-06-11	2015-06-25	7	14	4	Blood	WNV lin2 Greece 2010 (P2 C6/36)	1120000000	56000000	5	516	Culex pipiens	molestus	28	14	1	0	0
2015-06-24	2015-07-08	8	15	4	Blood	WNV lin2 Greece 2010 (P2 C6/36)	1120000000	56000000	6	580	Culex pipiens	molestus	18	14	1	0	0
2015-06-24	2015-07-08	8	15	4	Blood	WNV lin2 Greece 2010 (P2 C6/36)	1120000000	56000000	6	581	Culex pipiens	molestus	18	14	1	0	0
2015-06-24	2015-07-08	8	15	4	Blood	WNV lin2 Greece 2010 (P2 C6/36)	1120000000	56000000	6	582	Culex pipiens	molestus	18	14	1	0	0
2015-06-24	2015-07-08	8	15	4	Blood	WNV lin2 Greece 2010 (P2 C6/36)	1120000000	56000000	6	583	Culex pipiens	molestus	18	14	1	0	0	4090000
2015-06-24	2015-07-08	8	15	4	Blood	WNV lin2 Greece 2010 (P2 C6/36)	1120000000	56000000	6	584	Culex pipiens	molestus	18	14	1	1	0
2015-06-24	2015-07-08	8	15	4	Blood	WNV lin2 Greece 2010 (P2 C6/36)	1120000000	56000000	6	585	Culex pipiens	molestus	18	14	1	0	0
2015-06-24	2015-07-08	8	15	4	Blood	WNV lin2 Greece 2010 (P2 C6/36)	1120000000	56000000	6	586	Culex pipiens	molestus	18	14	1	1	1
2015-06-24	2015-07-08	8	15	4	Blood	WNV lin2 Greece 2010 (P2 C6/36)	1120000000	56000000	6	587	Culex pipiens	molestus	18	14	1	1	0
2015-06-24	2015-07-08	8	15	4	Blood	WNV lin2 Greece 2010 (P2 C6/36)	1120000000	56000000	6	588	Culex pipiens	molestus	18	14	1	0	0
2015-06-24	2015-07-08	8	15	4	Blood	WNV lin2 Greece 2010 (P2 C6/36)	1120000000	56000000	6	589	Culex pipiens	molestus	18	14	1	0	0
2015-06-24	2015-07-08	8	15	4	Blood	WNV lin2 Greece 2010 (P2 C6/36)	1120000000	56000000	6	590	Culex pipiens	molestus	18	14	1	0	0
2015-06-24	2015-07-08	8	15	4	Blood	WNV lin2 Greece 2010 (P2 C6/36)	1120000000	56000000	6	591	Culex pipiens	molestus	18	14	1	0	1
2015-06-24	2015-07-08	8	15	4	Blood	WNV lin2 Greece 2010 (P2 C6/36)	1120000000	56000000	6	592	Culex pipiens	molestus	18	14	1	0	0
2015-06-24	2015-07-08	8	15	4	Blood	WNV lin2 Greece 2010 (P2 C6/36)	1120000000	56000000	6	593	Culex pipiens	molestus	18	14	1	0	0
2015-06-24	2015-07-08	8	15	4	Blood	WNV lin2 Greece 2010 (P2 C6/36)	1120000000	56000000	6	594	Culex pipiens	molestus	23	14	1	0	1	6320000
2015-06-24	2015-07-08	8	15	4	Blood	WNV lin2 Greece 2010 (P2 C6/36)	1120000000	56000000	6	595	Culex pipiens	molestus	23	14	1	0	0
2015-06-24	2015-07-08	8	15	4	Blood	WNV lin2 Greece 2010 (P2 C6/36)	1120000000	56000000	6	596	Culex pipiens	molestus	23	14	1	0	0
2015-06-24	2015-07-08	8	15	4	Blood	WNV lin2 Greece 2010 (P2 C6/36)	1120000000	56000000	6	597	Culex pipiens	molestus	23	14	1	0	0
2015-06-24	2015-07-08	8	15	4	Blood	WNV lin2 Greece 2010 (P2 C6/36)	1120000000	56000000	6	598	Culex pipiens	molestus	23	14	1	0	0
2015-06-24	2015-07-08	8	15	4	Blood	WNV lin2 Greece 2010 (P2 C6/36)	1120000000	56000000	6	599	Culex pipiens	molestus	23	14	1	1	1	28600000
2015-06-24	2015-07-08	8	15	4	Blood	WNV lin2 Greece 2010 (P2 C6/36)	1120000000	56000000	6	600	Culex pipiens	molestus	23	14	1	0	0
2015-06-24	2015-07-08	8	15	4	Blood	WNV lin2 Greece 2010 (P2 C6/36)	1120000000	56000000	6	601	Culex pipiens	molestus	23	14	1	0	0	866000
2015-06-24	2015-07-08	8	15	4	Blood	WNV lin2 Greece 2010 (P2 C6/36)	1120000000	56000000	6	602	Culex pipiens	molestus	23	14	1	0	0
2015-06-24	2015-07-08	8	15	4	Blood	WNV lin2 Greece 2010 (P2 C6/36)	1120000000	56000000	6	603	Culex pipiens	molestus	23	14	1	0	0
2015-06-24	2015-07-08	8	15	4	Blood	WNV lin2 Greece 2010 (P2 C6/36)	1120000000	56000000	6	604	Culex pipiens	molestus	23	14	1	1	1
2015-06-24	2015-07-08	8	15	4	Blood	WNV lin2 Greece 2010 (P2 C6/36)	1120000000	56000000	6	605	Culex pipiens	molestus	23	14	1	0	0
2015-06-24	2015-07-08	8	15	4	Blood	WNV lin2 Greece 2010 (P2 C6/36)	1120000000	56000000	6	606	Culex pipiens	molestus	23	14	1	1	1
2015-06-24	2015-07-08	8	15	4	Blood	WNV lin2 Greece 2010 (P2 C6/36)	1120000000	56000000	6	607	Culex pipiens	molestus	23	14	1	0	0
2015-06-24	2015-07-08	8	15	4	Blood	WNV lin2 Greece 2010 (P2 C6/36)	1120000000	56000000	6	608	Culex pipiens	molestus	23	14	1	0	0
2015-06-24	2015-07-08	8	15	4	Blood	WNV lin2 Greece 2010 (P2 C6/36)	1120000000	56000000	6	609	Culex pipiens	molestus	28	14	1	0	0
2015-06-24	2015-07-08	8	15	4	Blood	WNV lin2 Greece 2010 (P2 C6/36)	1120000000	56000000	6	610	Culex pipiens	molestus	28	14	1	0	0
2015-06-24	2015-07-08	8	15	4	Blood	WNV lin2 Greece 2010 (P2 C6/36)	1120000000	56000000	6	611	Culex pipiens	molestus	28	14	1	0	0
2015-06-24	2015-07-08	8	15	4	Blood	WNV lin2 Greece 2010 (P2 C6/36)	1120000000	56000000	6	612	Culex pipiens	molestus	28	14	1	0	0
2015-06-24	2015-07-08	8	15	4	Blood	WNV lin2 Greece 2010 (P2 C6/36)	1120000000	56000000	6	613	Culex pipiens	molestus	28	14	1	0	0
2015-06-24	2015-07-08	8	15	4	Blood	WNV lin2 Greece 2010 (P2 C6/36)	1120000000	56000000	6	614	Culex pipiens	molestus	28	14	1	0	0
2015-06-24	2015-07-08	8	15	4	Blood	WNV lin2 Greece 2010 (P2 C6/36)	1120000000	56000000	6	615	Culex pipiens	molestus	28	14	1	0	0
2015-06-24	2015-07-08	8	15	4	Blood	WNV lin2 Greece 2010 (P2 C6/36)	1120000000	56000000	6	616	Culex pipiens	molestus	28	14	1	0	0
2015-06-24	2015-07-08	8	15	4	Blood	WNV lin2 Greece 2010 (P2 C6/36)	1120000000	56000000	6	617	Culex pipiens	molestus	28	14	1	0	0
2015-06-24	2015-07-08	8	15	4	Blood	WNV lin2 Greece 2010 (P2 C6/36)	1120000000	56000000	6	618	Culex pipiens	molestus	28	14	1	0	0
2015-06-24	2015-07-08	8	15	4	Blood	WNV lin2 Greece 2010 (P2 C6/36)	1120000000	56000000	6	619	Culex pipiens	molestus	28	14	1	0	0
2015-06-24	2015-07-08	8	15	4	Blood	WNV lin2 Greece 2010 (P2 C6/36)	1120000000	56000000	6	620	Culex pipiens	molestus	28	14	1	0	0
2015-06-24	2015-07-08	8	15	4	Blood	WNV lin2 Greece 2010 (P2 C6/36)	1120000000	56000000	6	621	Culex pipiens	molestus	28	14	1	0	0
2015-06-24	2015-07-08	8	15	4	Blood	WNV lin2 Greece 2010 (P2 C6/36)	1120000000	56000000	6	622	Culex pipiens	molestus	28	14	1	0	0
2015-06-24	2015-07-08	8	15	4	Blood	WNV lin2 Greece 2010 (P2 C6/36)	1120000000	56000000	6	623	Culex pipiens	molestus	28	14	1	0	0
2015-07-09	2015-07-23	5	19	4	Blood	WNV lin2 Greece 2010 (P2 C6/36)	1120000000	56000000	7	686	Culex pipiens	molestus	18	14	1	0	0
2015-07-09	2015-07-23	5	19	4	Blood	WNV lin2 Greece 2010 (P2 C6/36)	1120000000	56000000	7	687	Culex pipiens	molestus	18	14	1	0	0
2015-07-09	2015-07-23	5	19	4	Blood	WNV lin2 Greece 2010 (P2 C6/36)	1120000000	56000000	7	688	Culex pipiens	molestus	18	14	1	0	0
2015-07-09	2015-07-23	5	19	4	Blood	WNV lin2 Greece 2010 (P2 C6/36)	1120000000	56000000	7	689	Culex pipiens	molestus	18	14	1	0	0
2015-07-09	2015-07-23	5	19	4	Blood	WNV lin2 Greece 2010 (P2 C6/36)	1120000000	56000000	7	690	Culex pipiens	molestus	18	14	1	0	0
2015-07-09	2015-07-23	5	19	4	Blood	WNV lin2 Greece 2010 (P2 C6/36)	1120000000	56000000	7	691	Culex pipiens	molestus	18	14	1	0	0
2015-07-09	2015-07-23	5	19	4	Blood	WNV lin2 Greece 2010 (P2 C6/36)	1120000000	56000000	7	692	Culex pipiens	molestus	18	14	1	0	0
2015-07-09	2015-07-23	5	19	4	Blood	WNV lin2 Greece 2010 (P2 C6/36)	1120000000	56000000	7	693	Culex pipiens	molestus	18	14	1	0	0
2015-07-09	2015-07-23	5	19	4	Blood	WNV lin2 Greece 2010 (P2 C6/36)	1120000000	56000000	7	694	Culex pipiens	molestus	18	14	1	0	0
2015-07-09	2015-07-23	5	19	4	Blood	WNV lin2 Greece 2010 (P2 C6/36)	1120000000	56000000	7	695	Culex pipiens	molestus	18	14	1	0	0
2015-07-09	2015-07-23	5	19	4	Blood	WNV lin2 Greece 2010 (P2 C6/36)	1120000000	56000000	7	696	Culex pipiens	molestus	23	14	1	0	0
2015-07-09	2015-07-23	5	19	4	Blood	WNV lin2 Greece 2010 (P2 C6/36)	1120000000	56000000	7	697	Culex pipiens	molestus	23	14	1	0	0
2015-07-09	2015-07-23	5	19	4	Blood	WNV lin2 Greece 2010 (P2 C6/36)	1120000000	56000000	7	698	Culex pipiens	molestus	23	14	1	0	0	150000
2015-07-09	2015-07-23	5	19	4	Blood	WNV lin2 Greece 2010 (P2 C6/36)	1120000000	56000000	7	699	Culex pipiens	molestus	23	14	1	0	0
2015-07-09	2015-07-23	5	19	4	Blood	WNV lin2 Greece 2010 (P2 C6/36)	1120000000	56000000	7	700	Culex pipiens	molestus	23	14	1	0	0
2015-07-09	2015-07-23	5	19	4	Blood	WNV lin2 Greece 2010 (P2 C6/36)	1120000000	56000000	7	701	Culex pipiens	molestus	23	14	1	0	0
2015-07-09	2015-07-23	5	19	4	Blood	WNV lin2 Greece 2010 (P2 C6/36)	1120000000	56000000	7	702	Culex pipiens	molestus	23	14	1	0	0	502000
2015-07-09	2015-07-23	5	19	4	Blood	WNV lin2 Greece 2010 (P2 C6/36)	1120000000	56000000	7	703	Culex pipiens	molestus	23	14	1	1	1
2015-07-09	2015-07-23	5	19	4	Blood	WNV lin2 Greece 2010 (P2 C6/36)	1120000000	56000000	7	704	Culex pipiens	molestus	23	14	1	0	0
2015-07-09	2015-07-23	5	19	4	Blood	WNV lin2 Greece 2010 (P2 C6/36)	1120000000	56000000	7	705	Culex pipiens	molestus	23	14	1	0	0
2015-07-09	2015-07-23	5	19	4	Blood	WNV lin2 Greece 2010 (P2 C6/36)	1120000000	56000000	7	706	Culex pipiens	molestus	28	14	1	0	0
2015-07-09	2015-07-23	5	19	4	Blood	WNV lin2 Greece 2010 (P2 C6/36)	1120000000	56000000	7	707	Culex pipiens	molestus	28	14	1	1	1
2015-07-09	2015-07-23	5	19	4	Blood	WNV lin2 Greece 2010 (P2 C6/36)	1120000000	56000000	7	708	Culex pipiens	molestus	28	14	1	0	0
2015-07-09	2015-07-23	5	19	4	Blood	WNV lin2 Greece 2010 (P2 C6/36)	1120000000	56000000	7	709	Culex pipiens	molestus	28	14	1	0	0
2015-07-09	2015-07-23	5	19	4	Blood	WNV lin2 Greece 2010 (P2 C6/36)	1120000000	56000000	7	710	Culex pipiens	molestus	28	14	1	0	0
2015-07-09	2015-07-23	5	19	4	Blood	WNV lin2 Greece 2010 (P2 C6/36)	1120000000	56000000	7	711	Culex pipiens	molestus	28	14	1	0	0
2015-07-09	2015-07-23	5	19	4	Blood	WNV lin2 Greece 2010 (P2 C6/36)	1120000000	56000000	7	712	Culex pipiens	molestus	28	14	1	0	0
2015-07-09	2015-07-23	5	19	4	Blood	WNV lin2 Greece 2010 (P2 C6/36)	1120000000	56000000	7	713	Culex pipiens	molestus	28	14	1	0	0
2015-07-09	2015-07-23	5	19	4	Blood	WNV lin2 Greece 2010 (P2 C6/36)	1120000000	56000000	7	714	Culex pipiens	molestus	28	14	1	0	0
2015-07-09	2015-07-23	5	19	4	Blood	WNV lin2 Greece 2010 (P2 C6/36)	1120000000	56000000	7	715	Culex pipiens	molestus	28	14	1	0	0	409000
2015-07-22	2015-08-05	6	15	4	Blood	WNV lin2 Greece 2010 (P2 C6/36)	1120000000	56000000	8	727	Culex pipiens	molestus	18	14	1	0	0
2015-07-22	2015-08-05	6	15	4	Blood	WNV lin2 Greece 2010 (P2 C6/36)	1120000000	56000000	8	728	Culex pipiens	molestus	18	14	1	0	0
2015-07-22	2015-08-05	6	15	4	Blood	WNV lin2 Greece 2010 (P2 C6/36)	1120000000	56000000	8	729	Culex pipiens	molestus	18	14	1	0	0
2015-07-22	2015-08-05	6	15	4	Blood	WNV lin2 Greece 2010 (P2 C6/36)	1120000000	56000000	8	730	Culex pipiens	molestus	18	14	1	0	0	1000
2015-07-22	2015-08-05	6	15	4	Blood	WNV lin2 Greece 2010 (P2 C6/36)	1120000000	56000000	8	731	Culex pipiens	molestus	18	14	1	1	1
2015-07-22	2015-08-05	6	15	4	Blood	WNV lin2 Greece 2010 (P2 C6/36)	1120000000	56000000	8	732	Culex pipiens	molestus	18	14	1	0	0
2015-07-22	2015-08-05	6	15	4	Blood	WNV lin2 Greece 2010 (P2 C6/36)	1120000000	56000000	8	733	Culex pipiens	molestus	18	14	1	0	0
2015-07-22	2015-08-05	6	15	4	Blood	WNV lin2 Greece 2010 (P2 C6/36)	1120000000	56000000	8	734	Culex pipiens	molestus	18	14	1	0	0
2015-07-22	2015-08-05	6	15	4	Blood	WNV lin2 Greece 2010 (P2 C6/36)	1120000000	56000000	8	735	Culex pipiens	molestus	18	14	1	1	1
2015-07-22	2015-08-05	6	15	4	Blood	WNV lin2 Greece 2010 (P2 C6/36)	1120000000	56000000	8	736	Culex pipiens	molestus	18	14	1	0	0
2015-07-22	2015-08-05	6	15	4	Blood	WNV lin2 Greece 2010 (P2 C6/36)	1120000000	56000000	8	737	Culex pipiens	molestus	23	14	1	0	0
2015-07-22	2015-08-05	6	15	4	Blood	WNV lin2 Greece 2010 (P2 C6/36)	1120000000	56000000	8	738	Culex pipiens	molestus	23	14	1	0	0
2015-07-22	2015-08-05	6	15	4	Blood	WNV lin2 Greece 2010 (P2 C6/36)	1120000000	56000000	8	739	Culex pipiens	molestus	23	14	1	0	0
2015-07-22	2015-08-05	6	15	4	Blood	WNV lin2 Greece 2010 (P2 C6/36)	1120000000	56000000	8	740	Culex pipiens	molestus	23	14	1	0	0
2015-07-22	2015-08-05	6	15	4	Blood	WNV lin2 Greece 2010 (P2 C6/36)	1120000000	56000000	8	741	Culex pipiens	molestus	23	14	1	0	0
2015-07-22	2015-08-05	6	15	4	Blood	WNV lin2 Greece 2010 (P2 C6/36)	1120000000	56000000	8	742	Culex pipiens	molestus	23	14	1	0	0
2015-07-22	2015-08-05	6	15	4	Blood	WNV lin2 Greece 2010 (P2 C6/36)	1120000000	56000000	8	743	Culex pipiens	molestus	23	14	1	0	0
2015-07-22	2015-08-05	6	15	4	Blood	WNV lin2 Greece 2010 (P2 C6/36)	1120000000	56000000	8	744	Culex pipiens	molestus	28	14	1	0	0
2015-07-22	2015-08-05	6	15	4	Blood	WNV lin2 Greece 2010 (P2 C6/36)	1120000000	56000000	8	745	Culex pipiens	molestus	28	14	1	0	0
2015-07-22	2015-08-05	6	15	4	Blood	WNV lin2 Greece 2010 (P2 C6/36)	1120000000	56000000	8	746	Culex pipiens	molestus	28	14	1	0	0
2015-07-22	2015-08-05	6	15	4	Blood	WNV lin2 Greece 2010 (P2 C6/36)	1120000000	56000000	8	747	Culex pipiens	molestus	28	14	1	0	0	10000
2015-07-22	2015-08-05	6	15	4	Blood	WNV lin2 Greece 2010 (P2 C6/36)	1120000000	56000000	8	748	Culex pipiens	molestus	28	14	1	0	0
2015-09-22	2015-10-06	0	5	0	Injections	WNV lin2 Greece 2010 (P2 C6/36)	1120000000		1	780	Culex pipiens	pipiens	18	14	1	1	1
2015-09-22	2015-10-06	0	5	0	Injections	WNV lin2 Greece 2010 (P2 C6/36)	1120000000		1	781	Culex pipiens	pipiens	18	14	1	1	1
2015-09-22	2015-10-06	0	5	0	Injections	WNV lin2 Greece 2010 (P2 C6/36)	1120000000		1	782	Culex pipiens	pipiens	18	14	1	1	1
2015-09-22	2015-10-06	0	5	0	Injections	WNV lin2 Greece 2010 (P2 C6/36)	1120000000		1	783	Culex pipiens	pipiens	18	14	1	1	1
2015-09-22	2015-10-06	0	5	0	Injections	WNV lin2 Greece 2010 (P2 C6/36)	1120000000		1	784	Culex pipiens	pipiens	18	14	1	1	1	20000
2015-09-22	2015-10-06	0	5	0	Injections	WNV lin2 Greece 2010 (P2 C6/36)	1120000000		1	785	Culex pipiens	pipiens	18	14	1	1	1
2015-09-22	2015-10-06	0	5	0	Injections	WNV lin2 Greece 2010 (P2 C6/36)	1120000000		1	786	Culex pipiens	pipiens	18	14	1	1	1
2015-09-22	2015-10-06	0	5	0	Injections	WNV lin2 Greece 2010 (P2 C6/36)	1120000000		1	787	Culex pipiens	pipiens	18	14	1	1	1	1000000
2015-09-22	2015-10-06	0	5	0	Injections	WNV lin2 Greece 2010 (P2 C6/36)	1120000000		1	788	Culex pipiens	pipiens	18	14	1	1	1
2015-09-22	2015-10-06	0	5	0	Injections	WNV lin2 Greece 2010 (P2 C6/36)	1120000000		1	789	Culex pipiens	pipiens	18	14	1	1	1
2015-09-22	2015-10-06	0	5	0	Injections	WNV lin2 Greece 2010 (P2 C6/36)	1120000000		1	790	Culex pipiens	pipiens	23	14	1	1	1
2015-09-22	2015-10-06	0	5	0	Injections	WNV lin2 Greece 2010 (P2 C6/36)	1120000000		1	791	Culex pipiens	pipiens	23	14	1	1	1
2015-09-22	2015-10-06	0	5	0	Injections	WNV lin2 Greece 2010 (P2 C6/36)	1120000000		1	792	Culex pipiens	pipiens	23	14	1	1	1	200000
2015-09-22	2015-10-06	0	5	0	Injections	WNV lin2 Greece 2010 (P2 C6/36)	1120000000		1	793	Culex pipiens	pipiens	23	14	1	1	1
2015-09-22	2015-10-06	0	5	0	Injections	WNV lin2 Greece 2010 (P2 C6/36)	1120000000		1	794	Culex pipiens	pipiens	23	14	1	1	1
2015-09-22	2015-10-06	0	5	0	Injections	WNV lin2 Greece 2010 (P2 C6/36)	1120000000		1	795	Culex pipiens	pipiens	23	14	1	1	1	356000
2015-09-22	2015-10-06	0	5	0	Injections	WNV lin2 Greece 2010 (P2 C6/36)	1120000000		1	796	Culex pipiens	pipiens	23	14	1	1	1
2015-09-22	2015-10-06	0	5	0	Injections	WNV lin2 Greece 2010 (P2 C6/36)	1120000000		1	797	Culex pipiens	pipiens	23	14	1	1	1
2015-09-22	2015-10-06	0	5	0	Injections	WNV lin2 Greece 2010 (P2 C6/36)	1120000000		1	798	Culex pipiens	pipiens	28	14	1	1	1
2015-09-22	2015-10-06	0	5	0	Injections	WNV lin2 Greece 2010 (P2 C6/36)	1120000000		1	799	Culex pipiens	pipiens	28	14	1	1	1
2015-09-22	2015-10-06	0	5	0	Injections	WNV lin2 Greece 2010 (P2 C6/36)	1120000000		1	800	Culex pipiens	pipiens	28	14	1	1	1
2015-09-22	2015-10-06	0	5	0	Injections	WNV lin2 Greece 2010 (P2 C6/36)	1120000000		1	801	Culex pipiens	pipiens	28	14	1	1	1	8660000
2015-09-22	2015-10-06	0	5	0	Injections	WNV lin2 Greece 2010 (P2 C6/36)	1120000000		1	802	Culex pipiens	pipiens	28	14	1	1	1
2015-09-22	2015-10-06	0	5	0	Injections	WNV lin2 Greece 2010 (P2 C6/36)	1120000000		1	803	Culex pipiens	pipiens	28	14	1	1	1
2015-09-22	2015-10-06	0	5	0	Injections	WNV lin2 Greece 2010 (P2 C6/36)	1120000000		1	804	Culex pipiens	pipiens	28	14	1	1	1
2015-09-22	2015-10-06	0	5	0	Injections	WNV lin2 Greece 2010 (P2 C6/36)	1120000000		1	805	Culex pipiens	pipiens	28	14	1	1	1	14000000
2015-09-22	2015-10-06	0	5	0	Injections	WNV lin2 Greece 2010 (P2 C6/36)	1120000000		1	806	Culex pipiens	pipiens	28	14	1	1	1
2015-09-22	2015-10-06	0	5	0	Injections	WNV lin2 Greece 2010 (P2 C6/36)	1120000000		1	807	Culex pipiens	pipiens	28	14	1	1	1
2015-09-22	2015-10-06	0	7	0	Injections	WNV lin2 Greece 2010 (P2 C6/36)	1120000000		1	808	Culex pipiens	molestus	18	14	1	1	1
2015-09-22	2015-10-06	0	7	0	Injections	WNV lin2 Greece 2010 (P2 C6/36)	1120000000		1	809	Culex pipiens	molestus	18	14	1	1	1	5020000
2015-09-22	2015-10-06	0	7	0	Injections	WNV lin2 Greece 2010 (P2 C6/36)	1120000000		1	810	Culex pipiens	molestus	18	14	1	1	1
2015-09-22	2015-10-06	0	7	0	Injections	WNV lin2 Greece 2010 (P2 C6/36)	1120000000		1	811	Culex pipiens	molestus	18	14	1	1	1
2015-09-22	2015-10-06	0	7	0	Injections	WNV lin2 Greece 2010 (P2 C6/36)	1120000000		1	812	Culex pipiens	molestus	18	14	1	1	1	2860000
2015-09-22	2015-10-06	0	7	0	Injections	WNV lin2 Greece 2010 (P2 C6/36)	1120000000		1	813	Culex pipiens	molestus	18	14	1	1	1
2015-09-22	2015-10-06	0	7	0	Injections	WNV lin2 Greece 2010 (P2 C6/36)	1120000000		1	814	Culex pipiens	molestus	18	14	1	1	1
2015-09-22	2015-10-06	0	7	0	Injections	WNV lin2 Greece 2010 (P2 C6/36)	1120000000		1	815	Culex pipiens	molestus	18	14	1	1	1
2015-09-22	2015-10-06	0	7	0	Injections	WNV lin2 Greece 2010 (P2 C6/36)	1120000000		1	816	Culex pipiens	molestus	23	14	1	1	1
2015-09-22	2015-10-06	0	7	0	Injections	WNV lin2 Greece 2010 (P2 C6/36)	1120000000		1	817	Culex pipiens	molestus	23	14	1	1	1
2015-09-22	2015-10-06	0	7	0	Injections	WNV lin2 Greece 2010 (P2 C6/36)	1120000000		1	818	Culex pipiens	molestus	23	14	1	1	1	6320000
2015-09-22	2015-10-06	0	7	0	Injections	WNV lin2 Greece 2010 (P2 C6/36)	1120000000		1	819	Culex pipiens	molestus	23	14	1	1	1
2015-09-22	2015-10-06	0	7	0	Injections	WNV lin2 Greece 2010 (P2 C6/36)	1120000000		1	820	Culex pipiens	molestus	23	14	1	1	1
2015-09-22	2015-10-06	0	7	0	Injections	WNV lin2 Greece 2010 (P2 C6/36)	1120000000		1	821	Culex pipiens	molestus	23	14	1	1	1
2015-09-22	2015-10-06	0	7	0	Injections	WNV lin2 Greece 2010 (P2 C6/36)	1120000000		1	822	Culex pipiens	molestus	23	14	1	1	1	632000
2015-09-22	2015-10-06	0	7	0	Injections	WNV lin2 Greece 2010 (P2 C6/36)	1120000000		1	823	Culex pipiens	molestus	23	14	1	1	1
2015-09-22	2015-10-06	0	7	0	Injections	WNV lin2 Greece 2010 (P2 C6/36)	1120000000		1	824	Culex pipiens	molestus	23	14	1	1	1	46200000
2015-09-22	2015-10-06	0	7	0	Injections	WNV lin2 Greece 2010 (P2 C6/36)	1120000000		1	825	Culex pipiens	molestus	28	14	1	1	1
2015-09-22	2015-10-06	0	7	0	Injections	WNV lin2 Greece 2010 (P2 C6/36)	1120000000		1	826	Culex pipiens	molestus	28	14	1	1	1	7960
2015-09-22	2015-10-06	0	7	0	Injections	WNV lin2 Greece 2010 (P2 C6/36)	1120000000		1	827	Culex pipiens	molestus	28	14	1	1	1
2015-09-22	2015-10-06	0	7	0	Injections	WNV lin2 Greece 2010 (P2 C6/36)	1120000000		1	828	Culex pipiens	molestus	28	14	1	1	1
2015-09-22	2015-10-06	0	7	0	Injections	WNV lin2 Greece 2010 (P2 C6/36)	1120000000		1	829	Culex pipiens	molestus	28	14	1	1	1
2015-09-22	2015-10-06	0	7	0	Injections	WNV lin2 Greece 2010 (P2 C6/36)	1120000000		1	830	Culex pipiens	molestus	28	14	1	1	1	112000
2015-09-22	2015-10-06	0	7	0	Injections	WNV lin2 Greece 2010 (P2 C6/36)	1120000000		1	831	Culex pipiens	hybrid	18	14	1	1	1
2015-09-22	2015-10-06	0	7	0	Injections	WNV lin2 Greece 2010 (P2 C6/36)	1120000000		1	832	Culex pipiens	hybrid	18	14	1	1	1
2015-09-22	2015-10-06	0	7	0	Injections	WNV lin2 Greece 2010 (P2 C6/36)	1120000000		1	833	Culex pipiens	hybrid	18	14	1	1	0
2015-09-22	2015-10-06	0	7	0	Injections	WNV lin2 Greece 2010 (P2 C6/36)	1120000000		1	834	Culex pipiens	hybrid	18	14	1	1	1
2015-09-22	2015-10-06	0	7	0	Injections	WNV lin2 Greece 2010 (P2 C6/36)	1120000000		1	835	Culex pipiens	hybrid	18	14	1	1	1	12600
2015-09-22	2015-10-06	0	7	0	Injections	WNV lin2 Greece 2010 (P2 C6/36)	1120000000		1	836	Culex pipiens	hybrid	18	14	1	1	0
2015-09-22	2015-10-06	0	7	0	Injections	WNV lin2 Greece 2010 (P2 C6/36)	1120000000		1	837	Culex pipiens	hybrid	18	14	1	1	1
2015-09-22	2015-10-06	0	7	0	Injections	WNV lin2 Greece 2010 (P2 C6/36)	1120000000		1	838	Culex pipiens	hybrid	18	14	1	1	1	150000
2015-09-22	2015-10-06	0	7	0	Injections	WNV lin2 Greece 2010 (P2 C6/36)	1120000000		1	839	Culex pipiens	hybrid	18	14	1	1	1
2015-09-22	2015-10-06	0	7	0	Injections	WNV lin2 Greece 2010 (P2 C6/36)	1120000000		1	840	Culex pipiens	hybrid	18	14	1	1	1
2015-09-22	2015-10-06	0	7	0	Injections	WNV lin2 Greece 2010 (P2 C6/36)	1120000000		1	841	Culex pipiens	hybrid	18	14	1	1	1
2015-09-22	2015-10-06	0	7	0	Injections	WNV lin2 Greece 2010 (P2 C6/36)	1120000000		1	842	Culex pipiens	hybrid	23	14	1	1	1
2015-09-22	2015-10-06	0	7	0	Injections	WNV lin2 Greece 2010 (P2 C6/36)	1120000000		1	843	Culex pipiens	hybrid	23	14	1	1	1	1000
2015-09-22	2015-10-06	0	7	0	Injections	WNV lin2 Greece 2010 (P2 C6/36)	1120000000		1	844	Culex pipiens	hybrid	23	14	1	1	1
2015-09-22	2015-10-06	0	7	0	Injections	WNV lin2 Greece 2010 (P2 C6/36)	1120000000		1	845	Culex pipiens	hybrid	23	14	1	1	1	79600
2015-09-22	2015-10-06	0	7	0	Injections	WNV lin2 Greece 2010 (P2 C6/36)	1120000000		1	846	Culex pipiens	hybrid	23	14	1	1	1
2015-09-22	2015-10-06	0	7	0	Injections	WNV lin2 Greece 2010 (P2 C6/36)	1120000000		1	847	Culex pipiens	hybrid	23	14	1	1	1
2015-09-22	2015-10-06	0	7	0	Injections	WNV lin2 Greece 2010 (P2 C6/36)	1120000000		1	848	Culex pipiens	hybrid	23	14	1	1	1	7960000
2015-09-22	2015-10-06	0	7	0	Injections	WNV lin2 Greece 2010 (P2 C6/36)	1120000000		1	849	Culex pipiens	hybrid	23	14	1	1	1
2015-09-22	2015-10-06	0	7	0	Injections	WNV lin2 Greece 2010 (P2 C6/36)	1120000000		1	850	Culex pipiens	hybrid	23	14	1	1	1
2015-09-22	2015-10-06	0	7	0	Injections	WNV lin2 Greece 2010 (P2 C6/36)	1120000000		1	851	Culex pipiens	hybrid	23	14	1	1	1	2000000
2015-09-22	2015-10-06	0	7	0	Injections	WNV lin2 Greece 2010 (P2 C6/36)	1120000000		1	852	Culex pipiens	hybrid	23	14	1	1	1
2015-09-22	2015-10-06	0	7	0	Injections	WNV lin2 Greece 2010 (P2 C6/36)	1120000000		1	853	Culex pipiens	hybrid	28	14	1	1	1
2015-09-22	2015-10-06	0	7	0	Injections	WNV lin2 Greece 2010 (P2 C6/36)	1120000000		1	854	Culex pipiens	hybrid	28	14	1	1	1
2015-09-22	2015-10-06	0	7	0	Injections	WNV lin2 Greece 2010 (P2 C6/36)	1120000000		1	855	Culex pipiens	hybrid	28	14	1	1	1	5020000
2015-09-22	2015-10-06	0	7	0	Injections	WNV lin2 Greece 2010 (P2 C6/36)	1120000000		1	856	Culex pipiens	hybrid	28	14	1	1	1
2015-09-22	2015-10-06	0	7	0	Injections	WNV lin2 Greece 2010 (P2 C6/36)	1120000000		1	857	Culex pipiens	hybrid	28	14	1	1	1
2015-09-22	2015-10-06	0	7	0	Injections	WNV lin2 Greece 2010 (P2 C6/36)	1120000000		1	858	Culex pipiens	hybrid	28	14	1	1	1	1120000
2015-09-22	2015-10-06	0	7	0	Injections	WNV lin2 Greece 2010 (P2 C6/36)	1120000000		1	859	Culex pipiens	hybrid	28	14	1	1	1
2015-09-22	2015-10-06	0	7	0	Injections	WNV lin2 Greece 2010 (P2 C6/36)	1120000000		1	860	Culex pipiens	hybrid	28	14	1	1	1
2015-09-22	2015-10-06	0	7	0	Injections	WNV lin2 Greece 2010 (P2 C6/36)	1120000000		1	861	Culex pipiens	hybrid	28	14	1	1	1
2015-09-22	2015-10-06	0	7	0	Injections	WNV lin2 Greece 2010 (P2 C6/36)	1120000000		1	862	Culex pipiens	hybrid	28	14	1	1	1
2015-09-23	2015-10-07	0	8	0	Injections	WNV lin2 Greece 2010 (P2 C6/36)	1120000000		2	888	Culex pipiens	hybrid	28	14	1	1	1
2015-09-23	2015-10-07	0	8	0	Injections	WNV lin2 Greece 2010 (P2 C6/36)	1120000000		2	889	Culex pipiens	hybrid	28	14	1	1	1
2015-09-23	2015-10-07	0	8	0	Injections	WNV lin2 Greece 2010 (P2 C6/36)	1120000000		2	890	Culex pipiens	hybrid	28	14	1	1	1
2015-09-23	2015-10-07	0	8	0	Injections	WNV lin2 Greece 2010 (P2 C6/36)	1120000000		2	891	Culex pipiens	hybrid	28	14	1	1	1	200000
2015-09-23	2015-10-07	0	8	0	Injections	WNV lin2 Greece 2010 (P2 C6/36)	1120000000		2	892	Culex pipiens	hybrid	28	14	1	1	1
2015-09-23	2015-10-07	0	8	0	Injections	WNV lin2 Greece 2010 (P2 C6/36)	1120000000		2	893	Culex pipiens	hybrid	28	14	1	1	1
2015-09-23	2015-10-07	0	8	0	Injections	WNV lin2 Greece 2010 (P2 C6/36)	1120000000		2	894	Culex pipiens	hybrid	28	14	1	1	1
2015-09-23	2015-10-07	0	8	0	Injections	WNV lin2 Greece 2010 (P2 C6/36)	1120000000		2	895	Culex pipiens	hybrid	28	14	1	1	1	112000
2015-09-23	2015-10-07	0	8	0	Injections	WNV lin2 Greece 2010 (P2 C6/36)	1120000000		2	896	Culex pipiens	hybrid	28	14	1	1	1
2015-09-23	2015-10-07	0	8	0	Injections	WNV lin2 Greece 2010 (P2 C6/36)	1120000000		2	897	Culex pipiens	hybrid	28	14	1	1	1
2015-09-23	2015-10-07	0	8	0	Injections	WNV lin2 Greece 2010 (P2 C6/36)	1120000000		2	898	Culex pipiens	hybrid	23	14	1	1	1	502000
2015-09-23	2015-10-07	0	8	0	Injections	WNV lin2 Greece 2010 (P2 C6/36)	1120000000		2	899	Culex pipiens	hybrid	23	14	1	1	1
2015-09-23	2015-10-07	0	8	0	Injections	WNV lin2 Greece 2010 (P2 C6/36)	1120000000		2	900	Culex pipiens	hybrid	23	14	1	1	1
2015-09-23	2015-10-07	0	8	0	Injections	WNV lin2 Greece 2010 (P2 C6/36)	1120000000		2	901	Culex pipiens	hybrid	23	14	1	1	1
2015-09-23	2015-10-07	0	8	0	Injections	WNV lin2 Greece 2010 (P2 C6/36)	1120000000		2	902	Culex pipiens	hybrid	23	14	1	1	1
2015-09-23	2015-10-07	0	8	0	Injections	WNV lin2 Greece 2010 (P2 C6/36)	1120000000		2	903	Culex pipiens	hybrid	23	14	1	1	1
2015-09-23	2015-10-07	0	8	0	Injections	WNV lin2 Greece 2010 (P2 C6/36)	1120000000		2	904	Culex pipiens	hybrid	23	14	1	1	1
2015-09-23	2015-10-07	0	8	0	Injections	WNV lin2 Greece 2010 (P2 C6/36)	1120000000		2	905	Culex pipiens	hybrid	23	14	1	1	1	200000
2015-09-23	2015-10-07	0	8	0	Injections	WNV lin2 Greece 2010 (P2 C6/36)	1120000000		2	906	Culex pipiens	hybrid	23	14	1	1	1
2015-09-23	2015-10-07	0	8	0	Injections	WNV lin2 Greece 2010 (P2 C6/36)	1120000000		2	907	Culex pipiens	hybrid	23	14	1	1	1
2015-09-23	2015-10-07	0	8	0	Injections	WNV lin2 Greece 2010 (P2 C6/36)	1120000000		2	908	Culex pipiens	hybrid	18	14	1	1	1	2670000
2015-09-23	2015-10-07	0	8	0	Injections	WNV lin2 Greece 2010 (P2 C6/36)	1120000000		2	909	Culex pipiens	hybrid	18	14	1	1	1
2015-09-23	2015-10-07	0	8	0	Injections	WNV lin2 Greece 2010 (P2 C6/36)	1120000000		2	910	Culex pipiens	hybrid	18	14	1	1	1
2015-09-23	2015-10-07	0	8	0	Injections	WNV lin2 Greece 2010 (P2 C6/36)	1120000000		2	911	Culex pipiens	hybrid	18	14	1	1	1
2015-09-23	2015-10-07	0	8	0	Injections	WNV lin2 Greece 2010 (P2 C6/36)	1120000000		2	912	Culex pipiens	hybrid	18	14	1	1	1	632000
2015-09-23	2015-10-07	0	8	0	Injections	WNV lin2 Greece 2010 (P2 C6/36)	1120000000		2	913	Culex pipiens	hybrid	18	14	1	1	1
2015-09-23	2015-10-07	0	8	0	Injections	WNV lin2 Greece 2010 (P2 C6/36)	1120000000		2	914	Culex pipiens	hybrid	18	14	1	1	1	796000
2015-09-23	2015-10-07	0	8	0	Injections	WNV lin2 Greece 2010 (P2 C6/36)	1120000000		2	915	Culex pipiens	hybrid	18	14	1	1	1
2015-09-23	2015-10-07	0	6	0	Injections	WNV lin2 Greece 2010 (P2 C6/36)	1120000000		2	932	Culex pipiens	pipiens	28	14	1	1	1
2015-09-23	2015-10-07	0	6	0	Injections	WNV lin2 Greece 2010 (P2 C6/36)	1120000000		2	933	Culex pipiens	pipiens	28	14	1	1	1
2015-09-23	2015-10-07	0	6	0	Injections	WNV lin2 Greece 2010 (P2 C6/36)	1120000000		2	934	Culex pipiens	pipiens	28	14	1	1	1
2015-09-23	2015-10-07	0	6	0	Injections	WNV lin2 Greece 2010 (P2 C6/36)	1120000000		2	935	Culex pipiens	pipiens	28	14	1	1	1	632000
2015-09-23	2015-10-07	0	6	0	Injections	WNV lin2 Greece 2010 (P2 C6/36)	1120000000		2	936	Culex pipiens	pipiens	28	14	1	1	1
2015-09-23	2015-10-07	0	6	0	Injections	WNV lin2 Greece 2010 (P2 C6/36)	1120000000		2	937	Culex pipiens	pipiens	28	14	1	1	1
2015-09-23	2015-10-07	0	6	0	Injections	WNV lin2 Greece 2010 (P2 C6/36)	1120000000		2	938	Culex pipiens	pipiens	23	14	1	1	1	356000
2015-09-23	2015-10-07	0	6	0	Injections	WNV lin2 Greece 2010 (P2 C6/36)	1120000000		2	939	Culex pipiens	pipiens	23	14	1	1	1
2015-09-23	2015-10-07	0	6	0	Injections	WNV lin2 Greece 2010 (P2 C6/36)	1120000000		2	940	Culex pipiens	pipiens	23	14	1	1	1	63200
2015-09-23	2015-10-07	0	6	0	Injections	WNV lin2 Greece 2010 (P2 C6/36)	1120000000		2	941	Culex pipiens	pipiens	23	14	1	1	1
2015-09-23	2015-10-07	0	6	0	Injections	WNV lin2 Greece 2010 (P2 C6/36)	1120000000		2	942	Culex pipiens	pipiens	23	14	1	1	1
2015-09-23	2015-10-07	0	6	0	Injections	WNV lin2 Greece 2010 (P2 C6/36)	1120000000		2	943	Culex pipiens	pipiens	23	14	1	1	1
2015-09-23	2015-10-07	0	6	0	Injections	WNV lin2 Greece 2010 (P2 C6/36)	1120000000		2	944	Culex pipiens	pipiens	18	14	1	1	1	15000
2015-09-23	2015-10-07	0	6	0	Injections	WNV lin2 Greece 2010 (P2 C6/36)	1120000000		2	945	Culex pipiens	pipiens	18	14	1	1	1
2015-09-23	2015-10-07	0	6	0	Injections	WNV lin2 Greece 2010 (P2 C6/36)	1120000000		2	946	Culex pipiens	pipiens	18	14	1	1	1
2015-09-23	2015-10-07	0	6	0	Injections	WNV lin2 Greece 2010 (P2 C6/36)	1120000000		2	947	Culex pipiens	pipiens	18	14	1	1	0	632000
2015-09-23	2015-10-07	0	6	0	Injections	WNV lin2 Greece 2010 (P2 C6/36)	1120000000		2	948	Culex pipiens	pipiens	18	14	1	1	1
2015-09-23	2015-10-07	0	6	0	Injections	WNV lin2 Greece 2010 (P2 C6/36)	1120000000		2	949	Culex pipiens	pipiens	18	14	1	1	1
2015-09-24	2015-10-08	0	7	0	Injections	WNV lin2 Greece 2010 (P2 C6/36)	1120000000		3	950	Culex pipiens	pipiens	18	14	1	1	1
2015-09-24	2015-10-08	0	7	0	Injections	WNV lin2 Greece 2010 (P2 C6/36)	1120000000		3	951	Culex pipiens	pipiens	18	14	1	1	1
2015-09-24	2015-10-08	0	7	0	Injections	WNV lin2 Greece 2010 (P2 C6/36)	1120000000		3	952	Culex pipiens	pipiens	18	14	1	1	1
2015-09-24	2015-10-08	0	7	0	Injections	WNV lin2 Greece 2010 (P2 C6/36)	1120000000		3	953	Culex pipiens	pipiens	18	14	1	1	1
2015-09-24	2015-10-08	0	7	0	Injections	WNV lin2 Greece 2010 (P2 C6/36)	1120000000		3	954	Culex pipiens	pipiens	18	14	1	1	1
2015-09-24	2015-10-08	0	7	0	Injections	WNV lin2 Greece 2010 (P2 C6/36)	1120000000		3	955	Culex pipiens	pipiens	23	14	1	1	1	3560000
2015-09-24	2015-10-08	0	7	0	Injections	WNV lin2 Greece 2010 (P2 C6/36)	1120000000		3	956	Culex pipiens	pipiens	23	14	1	1	1
2015-09-24	2015-10-08	0	7	0	Injections	WNV lin2 Greece 2010 (P2 C6/36)	1120000000		3	957	Culex pipiens	pipiens	23	14	1	1	1
2015-09-24	2015-10-08	0	7	0	Injections	WNV lin2 Greece 2010 (P2 C6/36)	1120000000		3	958	Culex pipiens	pipiens	23	14	1	1	1
2015-09-24	2015-10-08	0	7	0	Injections	WNV lin2 Greece 2010 (P2 C6/36)	1120000000		3	959	Culex pipiens	pipiens	23	14	1	1	1
2015-09-24	2015-10-08	0	7	0	Injections	WNV lin2 Greece 2010 (P2 C6/36)	1120000000		3	960	Culex pipiens	pipiens	23	14	1	1	1
2015-09-24	2015-10-08	0	7	0	Injections	WNV lin2 Greece 2010 (P2 C6/36)	1120000000		3	961	Culex pipiens	pipiens	23	14	1	1	1	1120000
2015-09-24	2015-10-08	0	7	0	Injections	WNV lin2 Greece 2010 (P2 C6/36)	1120000000		3	962	Culex pipiens	pipiens	28	14	1	1	1
2015-09-24	2015-10-08	0	7	0	Injections	WNV lin2 Greece 2010 (P2 C6/36)	1120000000		3	963	Culex pipiens	pipiens	28	14	1	1	1
2015-09-24	2015-10-08	0	7	0	Injections	WNV lin2 Greece 2010 (P2 C6/36)	1120000000		3	964	Culex pipiens	pipiens	28	14	1	1	1
2015-09-24	2015-10-08	0	7	0	Injections	WNV lin2 Greece 2010 (P2 C6/36)	1120000000		3	965	Culex pipiens	pipiens	28	14	1	1	1	796000
2015-09-24	2015-10-08	0	7	0	Injections	WNV lin2 Greece 2010 (P2 C6/36)	1120000000		3	966	Culex pipiens	pipiens	28	14	1	1	1
2015-09-24	2015-10-08	0	8	0	Injections	WNV lin2 Greece 2010 (P2 C6/36)	1120000000		2	967	Culex pipiens	molestus	18	14	1	1	1
2015-09-24	2015-10-08	0	8	0	Injections	WNV lin2 Greece 2010 (P2 C6/36)	1120000000		2	968	Culex pipiens	molestus	18	14	1	1	1	356000
2015-09-24	2015-10-08	0	8	0	Injections	WNV lin2 Greece 2010 (P2 C6/36)	1120000000		2	969	Culex pipiens	molestus	18	14	1	1	1
2015-09-24	2015-10-08	0	8	0	Injections	WNV lin2 Greece 2010 (P2 C6/36)	1120000000		2	970	Culex pipiens	molestus	18	14	1	1	1
2015-09-24	2015-10-08	0	8	0	Injections	WNV lin2 Greece 2010 (P2 C6/36)	1120000000		2	971	Culex pipiens	molestus	18	14	1	1	1	79600
2015-09-24	2015-10-08	0	8	0	Injections	WNV lin2 Greece 2010 (P2 C6/36)	1120000000		2	972	Culex pipiens	molestus	18	14	1	1	1
2015-09-24	2015-10-08	0	8	0	Injections	WNV lin2 Greece 2010 (P2 C6/36)	1120000000		2	973	Culex pipiens	molestus	18	14	1	1	1
2015-09-24	2015-10-08	0	8	0	Injections	WNV lin2 Greece 2010 (P2 C6/36)	1120000000		2	974	Culex pipiens	molestus	18	14	1	1	1
2015-09-24	2015-10-08	0	8	0	Injections	WNV lin2 Greece 2010 (P2 C6/36)	1120000000		2	975	Culex pipiens	molestus	23	14	1	1	1	3560000
2015-09-24	2015-10-08	0	8	0	Injections	WNV lin2 Greece 2010 (P2 C6/36)	1120000000		2	976	Culex pipiens	molestus	23	14	1	1	1
2015-09-24	2015-10-08	0	8	0	Injections	WNV lin2 Greece 2010 (P2 C6/36)	1120000000		2	977	Culex pipiens	molestus	23	14	1	1	1
2015-09-24	2015-10-08	0	8	0	Injections	WNV lin2 Greece 2010 (P2 C6/36)	1120000000		2	978	Culex pipiens	molestus	23	14	1	1	1
2015-09-24	2015-10-08	0	8	0	Injections	WNV lin2 Greece 2010 (P2 C6/36)	1120000000		2	979	Culex pipiens	molestus	23	14	1	1	1
2015-09-24	2015-10-08	0	8	0	Injections	WNV lin2 Greece 2010 (P2 C6/36)	1120000000		2	980	Culex pipiens	molestus	23	14	1	1	1	1000000
2015-09-24	2015-10-08	0	8	0	Injections	WNV lin2 Greece 2010 (P2 C6/36)	1120000000		2	981	Culex pipiens	molestus	23	14	1	1	1
2015-09-24	2015-10-08	0	8	0	Injections	WNV lin2 Greece 2010 (P2 C6/36)	1120000000		2	982	Culex pipiens	molestus	23	14	1	1	1
2015-09-24	2015-10-08	0	8	0	Injections	WNV lin2 Greece 2010 (P2 C6/36)	1120000000		2	983	Culex pipiens	molestus	28	14	1	1	1	5020000
2015-09-24	2015-10-08	0	8	0	Injections	WNV lin2 Greece 2010 (P2 C6/36)	1120000000		2	984	Culex pipiens	molestus	28	14	1	1	1
2015-09-24	2015-10-08	0	8	0	Injections	WNV lin2 Greece 2010 (P2 C6/36)	1120000000		2	985	Culex pipiens	molestus	28	14	1	1	1
2015-09-24	2015-10-08	0	8	0	Injections	WNV lin2 Greece 2010 (P2 C6/36)	1120000000		2	986	Culex pipiens	molestus	28	14	1	1	1
2015-09-24	2015-10-08	0	8	0	Injections	WNV lin2 Greece 2010 (P2 C6/36)	1120000000		2	987	Culex pipiens	molestus	28	14	1	1	1	40900
2015-09-24	2015-10-08	0	8	0	Injections	WNV lin2 Greece 2010 (P2 C6/36)	1120000000		2	988	Culex pipiens	molestus	28	14	1	1	1
2015-09-24	2015-10-08	0	8	0	Injections	WNV lin2 Greece 2010 (P2 C6/36)	1120000000		2	989	Culex pipiens	molestus	28	14	1	1	0
2015-09-24	2015-10-08	0	8	0	Injections	WNV lin2 Greece 2010 (P2 C6/36)	1120000000		2	990	Culex pipiens	molestus	28	14	1	1	1
2015-09-24	2015-10-08	0	9	0	Injections	WNV lin2 Greece 2010 (P2 C6/36)	1120000000		3	991	Culex pipiens	hybrid	18	14	1	1	1
2015-09-28	2015-10-12	0	4	0	Injections	WNV lin2 Greece 2010 (P2 C6/36)	1120000000		3	1015	Culex pipiens	molestus	18	14	1	1	1	7960000
2015-09-28	2015-10-12	0	4	0	Injections	WNV lin2 Greece 2010 (P2 C6/36)	1120000000		3	1016	Culex pipiens	molestus	18	14	1	1	1
2015-09-28	2015-10-12	0	4	0	Injections	WNV lin2 Greece 2010 (P2 C6/36)	1120000000		3	1017	Culex pipiens	molestus	18	14	1	1	1
2015-09-28	2015-10-12	0	4	0	Injections	WNV lin2 Greece 2010 (P2 C6/36)	1120000000		3	1018	Culex pipiens	molestus	18	14	1	1	1
2015-09-28	2015-10-12	0	4	0	Injections	WNV lin2 Greece 2010 (P2 C6/36)	1120000000		3	1019	Culex pipiens	molestus	18	14	1	1	1
2015-09-28	2015-10-12	0	4	0	Injections	WNV lin2 Greece 2010 (P2 C6/36)	1120000000		3	1020	Culex pipiens	molestus	23	14	1	1	1	2860000
2015-09-28	2015-10-12	0	4	0	Injections	WNV lin2 Greece 2010 (P2 C6/36)	1120000000		3	1021	Culex pipiens	molestus	23	14	1	1	1
2015-09-28	2015-10-12	0	4	0	Injections	WNV lin2 Greece 2010 (P2 C6/36)	1120000000		3	1022	Culex pipiens	molestus	23	14	1	1	1
2015-09-28	2015-10-12	0	4	0	Injections	WNV lin2 Greece 2010 (P2 C6/36)	1120000000		3	1023	Culex pipiens	molestus	28	14	1	1	1
2015-09-28	2015-10-12	0	4	0	Injections	WNV lin2 Greece 2010 (P2 C6/36)	1120000000		3	1024	Culex pipiens	molestus	28	14	1	1	1
2015-09-28	2015-10-12	0	4	0	Injections	WNV lin2 Greece 2010 (P2 C6/36)	1120000000		3	1025	Culex pipiens	molestus	28	14	1	1	1
2015-09-28	2015-10-12	0	4	0	Injections	WNV lin2 Greece 2010 (P2 C6/36)	1120000000		3	1026	Culex pipiens	molestus	28	14	1	1	1
2015-09-28	2015-10-12	0	4	0	Injections	WNV lin2 Greece 2010 (P2 C6/36)	1120000000		3	1027	Culex pipiens	molestus	28	14	1	1	1
